# Supplementary material for: An Optimized Protocol for the Generation of Alveolospheres from Wild-Type Mice
Source: Cells. 2024 May 27;13(11):922. doi: 10.3390/cells13110922 (PMC11171706; doi:10.3390/cells13110922)
Supplement: Supplementary file 1 [file cells-13-00922-s001.zip]

Archive with 1 entries (1 files):
- cells-2924024-supplementary.xlsx
