# Supplementary material for: An Optimized Protocol for the Generation of Alveolospheres from Wild-Type Mice
Source: Cells. 2024 May 27;13(11):922. doi: 10.3390/cells13110922 (PMC11171706; doi:10.3390/cells13110922)
Supplement: Supplementary file 1 [file cells-13-00922-s001.zip › cells-2924024-supplementary.xlsx]

## Sheet: all_genes
Symbol	baseMean	log2FoldChange	lfcSE	stat	pvalue	padj	WT alveolospheres 1	WT alveolospheres 2	WT alveolospheres 3	TG alveolospheres 1	TG alveolospheres 2	tdTom+ cells 1	tdTom+ cells 2	tdTom+ cells 3	WT AECs 1	WT AECs 2	WT AECs 3
Esr1	697.576	3.96676	0.192366	20.5638	5.79203e-94	8.61565e-90	19.8425	42.0387	30.8361	473.755	506.172	2177.41	2218.72	2201.27	2.21178	1.07518	0
Ces1d	15334.6	1.08391	0.0545576	19.8614	8.77866e-88	6.52913e-84	2886.72	2930.02	2717.43	6094.3	5965.41	23734.2	23491	23564.9	25892.2	25960.2	25444.3
Nrn1	1963.89	0.870222	0.0687549	12.6535	1.07029e-36	5.30685e-33	851.023	853.466	867.907	1526.09	1609.5	2683.56	2579.38	2690.31	2676.25	2678.27	2587.01
Fos	18851.6	-1.91679	0.164178	-11.7207	9.98042e-32	3.71147e-28	648.923	720.211	549.91	184.462	149.29	35186.3	35239.6	35280.7	27982.3	34636.9	36788.7
Bpifa1	658.018	9.03133	0.799114	10.3168	5.91737e-25	1.76042e-21	0	1.58637	1.92725	4916.97	711.997	336.497	265.074	285.37	99.5299	353.734	265.519
Scgb3a1	2356.65	10.0203	0.907803	9.98817	1.71725e-23	3.82927e-20	0	0	1.92725	23133.3	1033.54	472.497	467.704	459.95	87.3652	126.871	139.936
Traf1	1622.97	0.970871	0.0971387	9.98339	1.80201e-23	3.82927e-20	241.785	217.332	254.398	463.675	471.72	2739.64	2669.86	2773.13	2592.2	2701.93	2726.95
Cdh16	1257.1	1.32394	0.13602	9.71614	2.57356e-22	4.78521e-19	97.0078	82.4911	84.1568	244.941	197.875	2107.31	2267.15	2140.84	2152.06	2242.82	2211.46
Sptan1	7729.33	-0.596914	0.0656448	-9.09235	9.69228e-20	1.60192e-16	9575.11	10511.3	9479.52	6394.68	6630.58	6544.86	6397.47	6413.56	7710.25	7672.48	7692.87
Junb	9291.14	-0.9853	0.10945	-9.0124	2.01595e-19	2.99872e-16	4352.86	4161.04	4015.11	1960.54	2246.41	15285.4	15514.5	15205.2	11460.3	13792.4	14208.8
Cst8	620.845	2.80814	0.318307	8.78592	1.55085e-18	2.09717e-15	44.8293	47.591	43.042	485.85	172.257	940.788	1059.02	1115.74	1024.05	985.939	910.179
Gm20605	2115.1	2.06817	0.235348	8.76568	1.85651e-18	2.3013e-15	299.107	410.076	294.228	1883.93	959.341	2871.44	3168.15	3200.62	3409.45	3413.69	3356.06
Dock7	3053.98	-0.570086	0.0652238	-8.74257	2.27863e-18	2.60727e-15	2664.77	2535.02	2653.83	1720.64	1803.84	3603.32	3699.57	3674	3846.28	3619.05	3773.47
Ubr5	5677.02	-0.536282	0.0615162	-8.71696	2.8578e-18	3.03642e-15	7029.39	7246.53	7315.86	4749.64	5171.25	5159.61	5049.16	4919.56	5285.04	5280.2	5241
Bpifb1	121.107	6.13451	0.629868	8.63196	6.03103e-18	5.98077e-15	2.20472	0	1.28484	251.997	66.2528	243.96	257.428	213.748	58.6121	107.518	129.171
Neat1	35221.7	2.67902	0.312257	8.57129	1.02329e-17	9.51338e-15	8451.43	14548.6	8623.18	101789	38462.9	46201	45327.7	45567.5	26866.4	25666.7	25934.7
Lrba	2309.05	-0.795163	0.0939405	-8.46941	2.4664e-17	2.1581e-14	1755.69	1528.46	1767.29	934.405	1003.51	2985	2849.55	3037.23	3257.95	3234.14	3046.29
Igf2r	5091.46	-0.853515	0.103389	-8.25592	1.50734e-16	1.24565e-13	5537.53	6423.99	5948.79	2969.53	3627.12	4647.86	4701.25	4771.84	6021.56	5722.1	5634.5
Lpp	4775.74	-0.892534	0.110255	-8.09499	5.72679e-16	4.48348e-13	5738.89	5968.71	6399.77	2838.5	3651.86	4867.98	5124.35	4972.16	4477.74	4254.48	4238.73
Anpep	10162.2	-0.747681	0.0930513	-8.06158	7.53169e-16	5.60169e-13	568.818	594.888	659.763	339.692	381.616	17284.7	16983.9	17248.7	19314.3	19242.5	19165.2
Egr1	16298.5	-1.45181	0.182333	-7.99042	1.34479e-15	9.52559e-13	3625.3	3945.3	2890.88	999.924	1520.28	29220.5	29091.9	29519.6	22872	26770.9	28826.7
Ier2	3963.3	-1.04486	0.132836	-7.87962	3.28389e-15	2.22036e-12	1716.74	1511.01	1553.37	679.384	857.753	6508.4	6885.56	6544.49	5048.38	5919.94	6371.25
Cntn1	109.633	-2.1055	0.265805	-7.82734	4.98313e-15	3.22279e-12	288.819	402.144	345.621	82.655	77.7367	1.40207	0	0	2.21178	5.3759	0
Bod1l	1806.08	-0.551338	0.0710833	-7.7579	8.63506e-15	5.35194e-12	1642.52	1663.31	1735.81	1169.27	1124.53	1999.35	1989.33	2073.69	2198.51	2090.15	2180.36
Col14a1	789.266	-2.08285	0.2676	-7.7435	9.67202e-15	5.75485e-12	2063.62	2425.56	2182.29	333.644	699.63	56.0828	63.7198	61.5505	337.296	230.088	228.442
Soga1	2713.76	-0.704723	0.0916477	-7.69025	1.46853e-14	8.4017e-12	2935.95	3022.03	2976.32	1677.29	1971.68	2705.99	2623.98	2586.24	3339.78	3014.8	2997.25
Adamts1	5742.43	-0.714974	0.0930891	-7.67649	1.63509e-14	9.00811e-12	9601.56	10293.9	8549.3	5537.89	6005.16	3859.9	3756.92	3710.93	3785.46	4036.22	4029.43
Hcfc1	3820.52	-0.526105	0.0687478	-7.65289	1.9651e-14	1.04396e-11	4129.44	4191.98	4394.78	2866.72	3017.6	3736.51	3728.88	3934.75	4109.48	4072.78	3842.84
1810019D21Rik	1050.6	1.85372	0.242648	7.62397	2.45987e-14	1.26174e-11	261.627	249.06	302.579	1357.76	631.61	1573.12	1607.01	1521.97	1342.55	1369.78	1339.55
Pon1	1632.51	5.57435	0.64131	7.54908	4.38339e-14	2.17343e-11	0	1.58637	1.28484	197.566	20.3175	3404.22	3393.72	3301.34	2503.73	2570.75	2563.09
Ncf1	305.59	2.22058	0.292502	7.5371	4.80531e-14	2.30577e-11	8.08398	11.1046	7.70902	48.3834	38.8683	515.961	532.698	522.619	591.65	535.439	548.978
Tln1	7898.73	-0.665844	0.0887031	-7.50566	6.11176e-14	2.84101e-11	10082.2	10025.8	10092.4	5692.11	6986.58	6966.88	6783.61	7025.7	7817.52	7778.92	7634.26
S100g	3947.79	2.28263	0.304355	7.47558	7.68636e-14	3.46469e-11	728.293	782.872	648.842	5398.79	1800.31	6349.97	6443.35	5990.54	5319.32	4911.42	5052.03
Creg1	5471.03	0.487097	0.0653883	7.44763	9.50295e-14	4.15754e-11	3749.5	3688.3	3589.19	5421.97	4885.93	7195.42	7267.88	7254	5593.58	5789.84	5745.73
Pitpnm3	2011.37	1.02986	0.138543	7.42525	1.12569e-13	4.78419e-11	720.209	678.965	858.271	1760.96	1322.41	2666.74	2612.51	2563.86	2888.58	3048.13	3004.43
Gpt	1888.37	0.854246	0.115433	7.38231	1.55568e-13	6.42798e-11	156.535	173.707	172.81	335.66	272.962	3206.53	3308.33	3154.74	3353.05	3396.49	3241.24
Slc26a4	914.994	-1.06906	0.146012	-7.31917	2.49512e-13	1.00311e-10	1404.41	1073.97	1478.2	632.009	621.893	980.046	884.431	861.706	666.851	735.423	725.99
Fasn	115567	-0.740914	0.104712	-7.08012	1.44028e-12	5.63792e-10	90732.4	87760.2	90235.3	46385.6	60647	122246	121100	119140	179437	175975	177581
Tmem176a	4009.26	-0.492956	0.0697006	-7.07076	1.54087e-12	5.87703e-10	5470.65	5717.27	5312.8	3713.43	4097.96	3519.19	3417.93	3544.19	3126.35	3066.41	3115.66
Mettl7a1	15558.7	0.589399	0.0836062	7.0438	1.87071e-12	6.95671e-10	6249.65	5466.62	5978.99	8279.62	9474.16	23608	23951	23419.4	21723	21524	21471.1
Heg1	2490.02	-0.864644	0.122821	-7.01957	2.22555e-12	8.07439e-10	6058.58	7103.75	5440	3288.06	3520.23	335.094	333.892	332.372	350.567	310.727	316.948
Ednrb	157.555	-2.30908	0.330295	-6.94193	3.86788e-12	1.36987e-09	328.504	510.017	310.93	54.4314	95.4041	157.032	100.677	147.721	6.63533	8.60143	13.1563
Hopx	2282.9	0.975984	0.142029	6.88757	5.67516e-12	1.96321e-09	3340.89	2706.34	3199.24	7011.57	5170.37	573.446	576.027	586.408	635.886	683.814	627.916
Vnn1	962.269	0.927473	0.135604	6.82954	8.51884e-12	2.87995e-09	332.178	251.439	283.306	490.89	609.526	1826.9	1845.33	1810.7	1061.65	1061.2	1011.84
Scarf1	553.763	1.76334	0.258087	6.81315	9.54826e-12	3.15623e-09	123.464	130.875	101.502	559.434	257.944	644.952	655.04	674.817	1043.96	935.406	964
Cyp7b1	449.264	-1.46066	0.212639	-6.79669	1.07054e-11	3.46179e-09	1211.13	1613.34	1137.08	429.403	530.906	1.40207	5.09759	1.1191	4.42355	3.22554	4.78412
Snx22	2301.89	0.667906	0.0983972	6.78171	1.18758e-11	3.73514e-09	980.366	881.227	976.476	1648.06	1363.04	2973.79	2957.87	3067.45	3533.31	3449.17	3490.02
Spg11	1149.83	-0.550237	0.0811793	-6.77958	1.20529e-11	3.73514e-09	1103.1	1067.63	1153.78	727.768	784.434	1177.74	1141.86	1154.91	1456.45	1464.39	1416.1
Nrbp2	3579.52	1.14921	0.170163	6.74571	1.52283e-11	4.62288e-09	1460.26	1491.98	1649.73	4249.68	2584.74	4849.76	4949.76	4850.18	4345.04	4545.86	4397.8
Aass	703.044	-0.89991	0.135664	-6.65118	2.90747e-11	8.64973e-09	253.543	231.61	253.755	117.935	143.99	1240.83	1126.57	1177.29	1120.26	1034.32	1033.37
Wnk1	8343.9	-0.441371	0.0664022	-6.64762	2.9787e-11	8.68787e-09	8468.34	8130.93	8955.31	6096.31	6445.96	9048.95	8570.32	8899.08	9166.71	8942.26	9058.73
Reg3g	65.4301	6.11312	0.822641	6.63256	3.29907e-11	9.43724e-09	0	0	0	124.991	12.3672	137.403	166.946	155.555	42.0238	39.7816	40.665
C2	336.701	-1.20818	0.182745	-6.58774	4.46573e-11	1.25335e-08	800.314	908.195	743.278	302.397	401.934	112.166	85.3846	77.2178	98.4241	87.0895	87.3102
Gas6	21274.5	-0.745194	0.113265	-6.57542	4.85169e-11	1.33646e-08	32691.6	35245.9	32348.3	17099.5	22739.7	16430.8	16467.8	15930.4	14974.8	15129.9	14961.1
Firre	2803.51	1.89942	0.293744	6.44984	1.11968e-10	3.02823e-08	662.886	1096.97	682.89	4389.79	1817.09	3848.68	3783.68	3697.5	3577.55	3584.65	3696.93
Tnrc18	6463.08	-0.31714	0.0493177	-6.43104	1.26736e-10	3.36325e-08	6403.25	6362.13	6520.54	5041.96	5275.49	6561.68	6444.62	6472.87	7345.31	7382.18	7283.82
Med13	2798.41	-0.478117	0.0744173	-6.42775	1.29504e-10	3.36325e-08	2140.05	2097.97	2314.63	1543.23	1591.83	3753.34	3686.83	3785.91	3427.15	3226.61	3214.93
2810403A07Rik	1320.09	0.920163	0.143193	6.42585	1.31139e-10	3.36325e-08	944.356	1079.52	912.876	2135.93	1579.47	1511.43	1440.07	1294.8	1251.87	1211.73	1158.95
Tnfsf13b	391.945	-0.986675	0.152885	-6.41824	1.37856e-10	3.47561e-08	964.198	1134.25	1015.66	475.771	571.541	19.629	19.1159	14.5483	29.859	33.3306	33.4888
Kifc2	396.267	1.1821	0.184197	6.4084	1.47054e-10	3.64572e-08	143.307	144.359	163.174	416.299	271.195	445.858	531.423	472.26	590.544	584.897	595.623
Kcnj13	644.214	0.990247	0.154669	6.38157	1.75287e-10	4.27441e-08	69.8162	52.3501	61.0297	121.967	121.905	1139.88	1213.23	1214.22	1018.52	1036.47	1036.96
Lime1	509.112	1.75082	0.274513	6.36891	1.9038e-10	4.56759e-08	182.257	249.853	172.81	953.557	428.435	581.859	634.649	608.79	589.438	583.822	614.759
Fat1	9078.78	-0.706523	0.111639	-6.32898	2.46795e-10	5.8271e-08	9542.77	11962.8	10236.3	7031.73	5919.47	8691.43	8539.73	8622.66	10005	9703.49	9611.3
Erdr1	1572.01	1.56027	0.246876	6.31522	2.69785e-10	6.27039e-08	726.823	880.434	713.084	3177.18	1446.96	2183.02	2112.95	1974.09	1348.08	1318.17	1411.32
Smoc2	527.021	-0.866442	0.137644	-6.30824	2.82225e-10	6.411e-08	234.435	285.546	249.901	144.142	136.039	660.374	651.217	708.39	883.605	910.677	932.903
Tmem131	3349.72	-0.547292	0.0867936	-6.30702	2.84454e-10	6.411e-08	3272.54	3470.97	3263.48	2079.48	2479.62	3552.84	3565.76	3662.81	3883.88	3858.82	3756.73
Dusp1	6267.8	-0.820301	0.130854	-6.29426	3.08863e-10	6.85722e-08	859.107	771.768	720.793	389.084	492.921	11152.1	11093.6	10973.9	9715.23	11033.5	11743.8
Il4ra	2683.73	-0.62051	0.0991348	-6.25328	4.01924e-10	8.79208e-08	4628.45	5090.65	4482.79	2801.2	3351.51	1522.65	1503.79	1508.55	1546.03	1492.35	1593.11
Rasgef1a	1144.72	1.01489	0.162591	6.23248	4.59121e-10	9.89772e-08	496.797	329.171	468.323	954.565	796.801	1615.18	1522.9	1621.57	1609.07	1631.05	1546.47
Snrnp200	4114.82	-0.833863	0.13403	-6.22603	4.78387e-10	1.01334e-07	3730.39	3400.38	3715.75	1665.2	2378.92	4924.07	4713.99	4661.05	5434.34	5435.03	5203.93
Slc2a4rg-ps	189.039	2.13866	0.342918	6.22431	4.83679e-10	1.01334e-07	46.2992	75.3525	60.3873	404.203	150.173	229.939	215.373	212.629	225.601	242.99	216.481
Vamp1	152.088	1.80962	0.290769	6.21199	5.23168e-10	1.06936e-07	49.9737	60.282	39.8299	228.813	128.972	227.135	198.806	240.606	130.495	173.104	194.953
Khk	275.636	1.14797	0.18441	6.21151	5.24795e-10	1.06936e-07	67.6115	76.1456	61.6721	171.358	133.389	395.383	429.472	468.903	442.355	383.839	401.866
Jag2	339.196	1.13252	0.182081	6.20763	5.37883e-10	1.08122e-07	90.3936	103.114	104.072	258.045	180.208	473.899	451.136	426.377	509.814	604.251	529.841
Luc7l3	1762.99	1.01712	0.164381	6.18262	6.30454e-10	1.24188e-07	942.886	947.061	926.367	2355.67	1459.33	2506.9	2460.86	2469.85	1822.5	1749.32	1752.18
Psd3	966.285	-0.619592	0.100297	-6.18161	6.34505e-10	1.24188e-07	767.243	787.631	792.744	472.747	543.273	1197.37	1160.98	1148.2	1306.05	1161.19	1291.71
Bptf	4041.65	-0.369792	0.0599414	-6.17078	6.79544e-10	1.31275e-07	3481.99	3478.9	3600.11	2724.59	2723.43	4493.63	4608.22	4576	4900.19	4754.44	5116.62
Cyp2d22	306.269	-1.01972	0.165426	-6.16529	7.03554e-10	1.34171e-07	337.322	391.04	296.155	152.206	181.974	340.703	375.947	340.206	338.402	306.426	308.576
Ep400	3476.14	-0.477732	0.0776408	-6.15588	7.46614e-10	1.40581e-07	2872.75	2602.44	2920.43	2095.61	1923.98	4011.32	3883.09	4005.26	4690.07	4603.92	4628.64
Ccnl2	2132.15	1.33639	0.217344	6.14501	7.99569e-10	1.4867e-07	1111.91	1420.59	1012.45	3876.72	2143.94	2195.64	2353.81	2098.31	2305.78	2386.9	2547.54
Lyz1	29274.1	1.32621	0.21438	6.13267	8.6418e-10	1.57477e-07	547.506	431.492	564.043	1699.47	886.021	50987.6	50512	50757.9	56811.7	54861	53956.5
Myh9	14585	-0.711883	0.116039	-6.13195	8.68109e-10	1.57477e-07	21849.5	19943	22389.6	11197.7	14892.8	10536.5	10405.4	10657.2	12978.7	12636.6	12948.2
Bcan	436.394	1.57067	0.254979	6.12818	8.88926e-10	1.5931e-07	13.2283	15.8637	16.0605	49.3914	42.4018	615.508	514.856	542.763	989.77	1025.72	974.765
St6galnac2	2639.52	0.500281	0.0815885	6.12451	9.09612e-10	1.60163e-07	888.503	784.459	854.416	1145.07	1238.49	3887.94	3960.82	4099.26	4092.89	4085.68	3997.13
Phlda1	4381.83	-0.686124	0.112058	-6.12353	9.15218e-10	1.60163e-07	4999.57	4866.98	4852.83	2624.8	3463.7	3606.12	3787.51	3566.57	5288.36	5637.16	5506.52
Gp2	24.4708	5.03543	0.788332	6.11912	9.40912e-10	1.62745e-07	1.46981	0.793184	3.21209	187.486	33.5681	9.81448	12.744	15.6674	4.42355	0	0
Ociad2	1511	0.560448	0.0917074	6.10349	1.03777e-09	1.77435e-07	529.868	460.84	501.086	734.824	733.198	2323.23	2460.86	2462.02	2063.59	2125.63	2225.81
4933439C10Rik	210.318	1.98731	0.32708	6.05826	1.37601e-09	2.32592e-07	34.5406	71.3865	57.1752	306.428	137.806	304.249	335.166	305.514	247.719	262.344	251.166
Aebp1	7091.92	-1.09488	0.180158	-6.05084	1.44092e-09	2.40829e-07	17044	21139.9	15959	6537.81	10326.6	1054.36	1121.47	1156.03	1276.2	1211.73	1184.07
Col8a1	501.492	-1.39726	0.228125	-6.04891	1.45832e-09	2.41029e-07	1323.57	1880.64	1178.19	531.21	579.491	2.80414	3.82319	5.5955	3.31766	5.3759	2.39206
C7	1129.67	-1.31885	0.2171	-6.04275	1.51513e-09	2.47666e-07	2451.65	3379.76	2601.79	855.782	1386.89	61.691	58.6222	67.1459	601.603	502.109	459.276
Tnfsf12	495.271	-0.689841	0.114207	-6.03825	1.55798e-09	2.51901e-07	631.285	708.313	601.946	394.123	406.351	452.868	456.234	437.568	445.673	437.598	476.02
Tmem154	921.783	-0.793996	0.132118	-6.03196	1.61987e-09	2.59092e-07	235.905	236.369	229.343	133.054	135.156	1486.19	1556.04	1642.84	1606.86	1466.54	1411.32
Slc4a5	1589.52	0.775053	0.128264	6.02419	1.69958e-09	2.68509e-07	200.63	158.637	220.349	347.756	317.13	2785.91	2780.73	2732.84	2707.21	2673.97	2559.5
Klhdc8b	717.473	1.31449	0.218042	6.02171	1.7258e-09	2.68509e-07	301.312	394.212	317.355	1089.64	604.226	999.675	977.462	912.066	719.933	755.851	820.477
Vwa1	443.009	0.796906	0.132131	6.02105	1.7329e-09	2.68509e-07	131.548	132.462	150.968	221.757	259.711	677.199	674.156	662.507	670.168	662.31	630.308
Banp	454.063	0.641402	0.106683	6.01626	1.78498e-09	2.73492e-07	516.64	488.601	477.317	808.407	735.848	358.93	335.166	352.516	326.237	303.201	291.831
Hivep3	665.398	-1.01156	0.167627	-6.01423	1.80746e-09	2.73492e-07	1427.19	1924.26	1338.16	730.792	816.235	193.486	206.452	179.056	163.671	166.653	173.424
9330151L19Rik	157.821	1.65275	0.27445	6.01212	1.83114e-09	2.73492e-07	47.769	65.8342	61.0297	238.893	134.272	235.548	209.001	239.487	188.001	134.397	181.797
2610507I01Rik	532.511	0.980755	0.162965	6.01146	1.8386e-09	2.73492e-07	249.134	284.753	210.713	554.394	427.552	689.818	735.327	727.414	719.933	613.927	644.66
Gt(ROSA)26Sor	163.973	2.05206	0.340384	6.00654	1.8952e-09	2.79119e-07	24.2519	40.4524	32.1209	197.566	79.5034	283.218	288.014	317.824	162.566	199.983	178.208
Mir17hg	71.8158	2.46283	0.408344	5.99683	2.0121e-09	2.93431e-07	4.40944	11.8978	13.4908	77.6151	40.6351	58.8869	54.799	51.4786	124.965	168.803	182.993
Vegfa	7696.36	0.839512	0.140175	5.99033	2.09417e-09	3.02435e-07	6358.42	6627.84	6442.17	13890.1	9348.72	6532.24	6700.78	6616.11	7295.55	7241.33	7606.75
Pcdhga4	256.848	-1.04629	0.174854	-5.98638	2.1456e-09	3.04227e-07	246.194	285.546	252.47	103.823	146.64	315.466	317.325	348.04	270.943	249.442	289.439
Usp9x	6888.86	-0.685512	0.11459	-5.98624	2.14749e-09	3.04227e-07	5553.69	5595.91	6330.39	3152.99	4079.41	8814.81	8521.89	8778.21	8598.28	8205.77	8146.16
Tmem176b	7042.45	-0.429492	0.0717561	-5.98396	2.17775e-09	3.05604e-07	9438.41	9464.27	9041.39	6484.39	7341.7	6176.11	6476.48	6164	5567.04	5661.89	5651.24
Swt1	1500.02	0.64811	0.108153	5.98231	2.19991e-09	3.05829e-07	431.391	368.037	434.275	694.504	598.042	2347.06	2202.16	2317.65	2310.2	2429.9	2366.94
Gm20554	582.326	1.55432	0.259	5.97533	2.29619e-09	3.16257e-07	85.9842	90.4229	87.3689	363.884	159.89	1134.27	1139.31	1040.76	753.11	782.73	767.851
Il6st	9329.51	-0.966395	0.161663	-5.97174	2.34737e-09	3.17679e-07	15395.6	17238.3	14814.8	6245.5	9891.99	6400.44	6245.82	6253.53	6908.48	6663.96	6566.21
Scara3	2241.11	-1.43261	0.236818	-5.97161	2.34923e-09	3.17679e-07	6234.22	7758.13	5673.84	1768.01	3092.68	9.81448	6.37198	13.4292	34.2825	27.9547	33.4888
Vps13b	2909.57	-0.513205	0.0861171	-5.96369	2.46602e-09	3.30469e-07	2024.67	1947.27	2164.31	1539.2	1327.71	3847.28	3867.79	3858.65	3902.68	3742.7	3783.04
Tardbp	3563.34	0.771256	0.129355	5.96084	2.50947e-09	3.32828e-07	2508.24	2512.01	2557.47	5070.18	3569.7	4249.67	4378.83	4279.43	3413.88	3307.25	3350.08
Setx	1937.77	-0.432571	0.0726118	-5.95961	2.52838e-09	3.32828e-07	1613.86	1606.2	1676.07	1151.12	1264.99	2414.36	2307.93	2384.8	2330.11	2280.45	2285.61
Zfp57	512.877	1.18161	0.198309	5.95711	2.56738e-09	3.34999e-07	335.853	327.585	325.706	944.485	562.707	513.157	526.326	623.338	514.238	462.327	505.921
Nbea	1777.44	-0.542742	0.0916779	-5.92319	3.15762e-09	4.08431e-07	1419.11	1438.84	1621.46	1027.14	1022.06	2229.29	2230.19	2316.54	2202.93	2060.04	1984.21
Hectd1	5380.25	-0.635626	0.107489	-5.91486	3.32156e-09	4.25932e-07	5518.42	5280.22	5957.14	3148.96	4030.82	5862.05	5751.35	5836.1	5995.02	5882.3	5920.35
Tmem181b-ps	343.914	1.68566	0.286679	5.87227	4.29869e-09	5.46522e-07	130.814	181.639	131.696	675.352	295.929	370.146	379.77	343.563	457.838	398.891	417.414
Anapc1	2788.56	-0.475219	0.0811066	-5.85869	4.6653e-09	5.88105e-07	3290.18	3332.16	3283.4	2189.35	2556.48	2599.44	2430.27	2485.52	2867.57	2825.57	2814.26
Sec16a	3988.39	-0.40136	0.0685621	-5.85508	4.76784e-09	5.95981e-07	3903.09	3668.47	3889.84	3022.96	2763.19	4227.24	4144.34	4150.74	4811.72	4714.66	4576.01
Als2cl	1801.89	1.05577	0.180289	5.84928	4.93708e-09	6.11992e-07	887.033	773.354	989.966	2287.13	1404.56	2244.71	2204.71	2218.05	2257.12	2226.7	2327.47
Lmntd2	93.7946	1.92034	0.32855	5.81759	5.97014e-09	7.33933e-07	16.9029	11.1046	8.99385	60.4793	36.2182	147.217	140.184	142.126	138.236	158.051	172.228
Ranbp2	4370.95	-0.441454	0.0760575	-5.8054	6.42126e-09	7.8292e-07	4026.56	4308.57	4396.71	2940.3	3305.57	4938.09	4707.62	4816.6	4913.46	4855.51	4871.43
Laptm5	41.3655	4.57669	0.719738	5.78977	7.04835e-09	8.52392e-07	0	2.37955	0.642418	14.1118	68.903	120.578	127.44	111.91	3.31766	2.15036	3.58809
Tspan15	1792.2	0.627817	0.108386	5.78738	7.14916e-09	8.57611e-07	963.464	803.495	967.482	1297.28	1522.05	2239.1	2304.11	2254.98	2447.33	2433.13	2481.76
Hc	103647	0.346732	0.0598657	5.78105	7.42345e-09	8.8339e-07	8998.21	8118.24	8418.89	10952.8	10691.4	170782	168452	173097	194491	191984	194129
Cecr2	782.548	0.890367	0.154146	5.76271	8.2773e-09	9.77182e-07	215.328	160.223	242.834	391.099	377.199	1224.01	1218.32	1161.62	1222.01	1257.96	1137.42
Itpr2	1782.98	-0.636696	0.110784	-5.75858	8.48223e-09	9.9349e-07	718.739	835.222	667.472	457.627	491.154	2777.5	2751.42	2691.43	2839.92	2658.92	2723.36
Dhrs3	4079.21	-0.623618	0.108461	-5.75513	8.65728e-09	1.00607e-06	2851.44	2955.4	2812.51	1611.77	2109.49	5292.81	5405.99	5194.86	5457.56	5712.43	5467.05
Nup214	2425.55	-0.645549	0.112405	-5.74733	9.06642e-09	1.04545e-06	2054.8	1756.9	2108.42	1132.98	1385.13	2905.09	2976.99	2916.37	3109.76	3102.97	3231.67
Leng8	6414.84	1.70837	0.296879	5.74263	9.32161e-09	1.06661e-06	2112.86	3165.6	1961.95	11593.9	4505.19	9304.13	9299.27	9040.08	6685.09	6419.89	6475.31
Prss35	91.0969	-1.42681	0.247029	-5.73386	9.81701e-09	1.11472e-06	237.375	242.714	226.774	68.5432	105.121	12.6186	17.8416	19.0247	21.0119	24.7291	26.3127
Wipf1	747.769	-0.593496	0.103714	-5.72082	1.06014e-08	1.19352e-06	945.826	997.825	930.864	580.601	686.379	660.374	646.119	705.032	687.863	674.137	710.442
Hmcn1	267.135	-1.47476	0.257092	-5.7197	1.06715e-08	1.19352e-06	428.451	744.799	445.838	194.542	189.041	189.279	147.83	219.343	130.495	126.871	121.995
Col4a4	2329.43	0.474886	0.0831241	5.71364	1.10582e-08	1.22755e-06	2131.97	2052.76	2315.92	2869.74	3157.17	2149.37	2102.75	2049.07	2317.94	2199.82	2277.24
Fbln7	228.566	-1.29582	0.224083	-5.69907	1.2046e-08	1.3273e-06	599.684	796.356	576.892	246.957	290.629	1.40207	0	0	1.10589	0	1.19603
Mylk	5956.26	-0.694344	0.12202	-5.69125	1.26115e-08	1.37939e-06	6437.05	7673.26	5910.25	3728.55	4504.31	6553.27	6357.96	6504.2	5999.44	5956.49	5894.04
Mid1	1130.36	1.12349	0.197955	5.67667	1.3734e-08	1.4912e-06	661.417	662.308	647.557	1833.53	1050.33	2233.5	2262.05	2182.24	263.201	337.606	300.204
Rsrp1	6701.03	1.23118	0.216528	5.67489	1.38779e-08	1.4959e-06	2452.39	3113.25	2272.23	8074.99	4277.28	10148.2	10388.9	10244.2	7586.39	7588.61	7564.89
Arglu1	1164.47	0.694266	0.122828	5.64944	1.60971e-08	1.72263e-06	723.884	797.943	710.514	1360.78	1051.21	1491.8	1375.07	1425.73	1344.76	1253.66	1273.77
Cntfr	501.545	-1.23245	0.220028	-5.62422	1.86352e-08	1.97999e-06	179.317	266.51	188.229	66.5272	109.538	656.168	694.546	722.938	917.887	838.64	876.69
Crebzf	1420.92	0.742795	0.132357	5.6075	2.05268e-08	2.1655e-06	839.264	769.388	759.981	1535.17	1113.05	2079.27	2098.93	1941.64	1489.63	1495.57	1508.19
Ramp1	1591.12	1.21763	0.216464	5.60625	2.06758e-08	2.16586e-06	342.467	419.594	377.742	1174.31	604.226	2499.89	2550.07	2436.28	2330.11	2444.96	2322.69
Dync1h1	10967.7	-0.623003	0.111234	-5.60305	2.10614e-08	2.19083e-06	9447.97	11886.7	10463.1	7456.09	6291.37	11082	11600.8	11006.3	13849	13655.8	13905
Prpf8	8528.34	-0.792983	0.141745	-5.59867	2.15998e-08	2.22353e-06	7900.99	7183.07	8225.52	3620.69	5321.43	9699.51	9588.56	9482.13	11162.8	10860.4	10766.7
Tpr	4299.82	-0.550223	0.0983093	-5.59723	2.17805e-08	2.22353e-06	4807.03	4632.99	4913.21	2924.17	3603.27	4402.5	4126.5	4516.68	4478.85	4338.35	4554.48
Ep300	4149.44	-0.384382	0.068711	-5.59688	2.18243e-08	2.22353e-06	3196.85	2973.65	3286.61	2400.02	2429.27	4980.15	4675.76	4906.13	5570.36	5604.91	5620.15
Il18r1	3729.25	0.863605	0.154147	5.59034	2.2662e-08	2.29318e-06	1183.2	980.375	1291.9	2466.55	1735.82	5955.99	5948.88	6318.43	5045.06	5066.24	5029.31
Raph1	2973.58	-0.503819	0.090138	-5.58914	2.28193e-08	2.29349e-06	3459.21	3786.66	3143.99	2513.92	2367.43	2778.9	2688.98	2727.24	3114.18	3039.53	3089.35
Zfp579	698.614	1.00233	0.179503	5.57835	2.42815e-08	2.42408e-06	363.044	352.967	391.875	916.261	571.541	765.53	860.218	790.084	858.169	951.534	863.534
Camkk1	560.571	0.807275	0.144578	5.56856	2.56852e-08	2.54712e-06	113.911	118.184	120.775	230.829	182.858	909.943	818.163	809.109	975.393	906.376	980.745
Rapgef3	283.827	0.843598	0.152165	5.53614	3.09214e-08	3.04607e-06	110.971	124.53	125.914	221.757	212.009	354.723	420.551	408.471	359.414	411.794	371.965
Slfn5	347.973	-1.31357	0.235512	-5.53186	3.16853e-08	3.10079e-06	817.952	1072.38	858.913	271.149	462.886	107.959	101.952	107.434	11.0589	6.45107	9.56824
Polg	2699.31	0.376446	0.0680251	5.5306	3.19143e-08	3.10278e-06	1546.25	1420.59	1466.64	1900.06	1937.23	3636.97	3554.29	3605.74	3442.63	3534.11	3647.89
Grpel2	1616.91	0.573907	0.103877	5.51986	3.39275e-08	3.27709e-06	815.747	775.734	870.477	1327.52	1120.11	1996.55	2203.43	2112.86	2250.48	2094.45	2218.64
Areg	577.632	-1.07026	0.194652	-5.50729	3.64398e-08	3.49705e-06	486.509	354.553	567.898	239.901	204.942	752.911	750.62	773.297	665.745	731.122	826.457
Zc3h7a	1646.11	0.811911	0.147594	5.49785	3.84446e-08	3.66579e-06	1045.77	1087.45	995.748	2197.41	1474.35	1864.75	1900.13	1799.51	1877.8	1915.97	1948.33
Tle2	3187.48	1.15212	0.209003	5.49483	3.91092e-08	3.70541e-06	846.613	888.366	731.714	2412.12	1261.45	4556.72	4489.7	4497.66	5073.82	5094.2	5209.91
Alpl	226.902	-0.884105	0.160755	-5.49368	3.93647e-08	3.70601e-06	359.37	325.205	335.985	167.326	199.642	228.537	174.592	215.986	159.248	170.953	159.072
Fam193b	2478.17	1.37076	0.249191	5.48544	4.12441e-08	3.85853e-06	773.123	963.718	671.969	2865.71	1329.47	3209.34	3225.5	3191.67	3752.28	3656.68	3620.38
0610030E20Rik	836.584	0.582811	0.106429	5.4748	4.38006e-08	4.07209e-06	617.322	569.506	685.46	966.661	907.222	1001.08	932.858	1000.47	880.287	824.662	816.889
Plxnb2	13187.6	-0.483593	0.0885622	-5.46177	4.7141e-08	4.35542e-06	13462.8	12112.7	13598.1	8587.05	10077.5	15142.3	15151.3	14655.7	14272.6	13847.2	14156.2
Eif3j1	122.948	-0.725187	0.884802	-5.45934	4.77909e-08	4.38821e-06	0	418.801	310.288	0	0	0	0	623.338	0	0	0
Ogt	4546.03	1.36237	0.249617	5.45129	5.00065e-08	4.5391e-06	2005.56	2750.76	2024.26	8035.68	3722.53	6076.57	6100.54	5799.17	4777.44	4409.31	4304.51
2900005J15Rik	96.2426	2.15904	0.394446	5.45115	5.00445e-08	4.5391e-06	19.1076	26.1751	14.7756	137.086	50.3522	166.846	175.867	176.818	99.5299	78.4881	113.623
Fgfbp1	799.199	0.854235	0.156401	5.44973	5.04456e-08	4.54774e-06	272.651	194.33	274.955	469.723	428.435	1012.29	1203.03	1176.17	1275.09	1241.83	1242.68
Pcp4l1	98.7755	3.5607	0.638819	5.43354	5.52456e-08	4.95047e-06	1.46981	2.37955	3.85451	77.6151	7.95034	102.351	124.891	125.339	205.695	216.111	218.874
Zfp36	9501.81	-0.741435	0.137097	-5.42792	5.70145e-08	5.07839e-06	2117.27	1849.7	1932.39	988.837	1352.44	18198.9	17734.5	18401.3	12522	14405.2	15017.4
Ankzf1	458.61	0.676592	0.124908	5.41327	6.18839e-08	5.4793e-06	284.409	267.303	292.3	480.81	421.368	521.57	578.576	496.88	603.815	545.116	552.566
Adamtsl1	780.459	-1.10503	0.205098	-5.41079	6.27461e-08	5.52277e-06	321.889	343.449	240.907	104.831	171.374	1221.2	1214.5	1337.32	1129.11	1302.04	1198.42
Ntf3	159.197	-1.20757	0.223151	-5.40677	6.41705e-08	5.60264e-06	196.22	268.096	177.307	97.7749	85.687	98.1448	105.775	115.267	193.53	195.683	217.677
Itm2a	788.179	1.42579	0.265094	5.40591	6.44817e-08	5.60264e-06	964.933	792.391	867.265	3331.4	1466.4	197.692	168.22	189.128	223.389	252.667	216.481
Inmt	396.443	-0.959628	0.177608	-5.40507	6.47835e-08	5.60264e-06	378.477	370.417	303.864	169.342	189.041	137.403	161.848	156.674	974.288	750.475	769.047
Gyg	2385.82	-0.954672	0.176256	-5.39127	6.9963e-08	6.0156e-06	5442.72	7476.55	4678.09	2961.47	3082.97	443.054	415.453	401.757	493.226	430.072	418.611
Dennd4a	615.948	-0.690011	0.127947	-5.38745	7.14638e-08	6.10933e-06	889.973	1054.14	980.973	569.513	636.911	458.477	403.984	444.282	491.014	441.899	404.258
Pld1	1547.68	-0.85818	0.159839	-5.37684	7.58056e-08	6.44347e-06	1180.26	1043.83	1286.12	513.066	771.183	2018.98	2140.99	2033.4	1904.34	2064.34	2067.94
Thbs3	2391.98	0.473797	0.0880645	5.37089	7.83496e-08	6.62187e-06	629.816	605.199	648.842	897.11	848.92	3339.73	3308.33	3026.04	4212.33	4268.46	4526.97
Zfp715	481.862	0.674497	0.125782	5.3621	8.22622e-08	6.91327e-06	376.273	403.731	361.681	670.312	546.807	503.343	474.075	510.309	454.52	493.507	505.921
Slc22a17	726.585	1.00491	0.18704	5.36069	8.29049e-08	6.92572e-06	232.966	296.651	227.416	621.929	394.867	1160.91	1144.41	1088.88	911.252	940.782	972.372
Gif	49.167	1.61015	0.301517	5.35974	8.33414e-08	6.92572e-06	54.3831	38.0728	44.9693	150.19	136.923	22.4331	31.8599	16.7865	14.3765	12.9021	17.9405
B2m	8605.59	-0.581882	0.108486	-5.35792	8.41852e-08	6.95697e-06	14471.8	16579.1	12768.1	9545.65	9958.24	5918.13	5933.59	5790.22	4795.13	4473.82	4427.7
Ugcg	1064.33	-0.636164	0.118717	-5.3549	8.56052e-08	7.03523e-06	1524.93	1667.27	1522.53	899.126	1119.23	977.242	844.925	910.947	781.863	720.37	739.147
Naglu	869.416	-0.717643	0.133873	-5.35284	8.65868e-08	7.07681e-06	1447.03	1683.93	1457	798.327	1057.4	518.765	495.74	486.808	535.25	545.116	538.214
Gdf10	930.687	-1.45769	0.268582	-5.34587	8.9982e-08	7.31411e-06	2621.41	2926.85	2592.8	629.993	1344.49	2.80414	3.82319	2.2382	42.0238	37.6313	33.4888
Akap8l	1664.63	1.06549	0.199542	5.33235	9.69494e-08	7.83762e-06	811.338	893.125	747.132	2212.53	1227	2077.87	2000.8	1979.69	2056.95	2053.59	2250.93
Uggt1	3251.9	-0.462924	0.0868602	-5.32881	9.88585e-08	7.93331e-06	3928.81	3773.17	4059.44	2606.66	3077.67	2966.78	2852.1	2850.35	3262.37	3270.69	3122.83
Med13l	1982.63	-0.426184	0.0800123	-5.32733	9.9669e-08	7.93331e-06	2021	2031.34	1984.43	1421.26	1570.63	2236.3	2277.35	2102.79	2116.67	1960.05	2087.07
Mllt6	6226.09	0.528864	0.0991523	5.32721	9.97331e-08	7.93331e-06	2559.68	2481.87	2555.54	4087.39	3225.19	9486.4	9018.9	9191.16	8690.07	8585.31	8605.44
Serpina3n	13337.8	-1.13876	0.211014	-5.32149	1.02921e-07	8.14337e-06	37076.1	41846	33143.6	12440.6	21608.1	19.629	28.0367	26.8584	189.107	178.48	159.072
Khnyn	926.147	0.66801	0.125639	5.31136	1.08811e-07	8.56382e-06	461.522	473.531	494.02	865.862	651.928	1194.56	1241.26	1245.56	1210.95	1218.18	1130.25
Pcm1	2277.8	-0.538879	0.101818	-5.2959	1.18431e-07	9.27192e-06	1833.59	1942.51	1983.79	1175.31	1462.86	2648.51	2613.79	2786.56	2922.86	2797.62	2888.41
Ide	2572.12	-0.879912	0.166281	-5.28791	1.23719e-07	9.63519e-06	3842.1	3409.9	4158.37	1607.74	2511.42	1734.36	1599.37	1588	2565.66	2600.86	2675.52
Chd4	7772.73	-0.427301	0.0809323	-5.28015	1.29081e-07	1.00004e-05	8261.09	8456.92	8167.06	5655.82	6672.99	7923.09	7652.75	8056.39	8402.54	8121.9	8129.42
Bik	315.052	1.11925	0.211669	5.27588	1.32121e-07	1.01829e-05	100.682	111.839	126.556	309.452	186.391	420.621	433.295	374.898	486.591	476.304	438.943
Pigr	586.232	3.8693	0.727185	5.27287	1.34303e-07	1.02977e-05	5.14435	3.96592	25.0543	412.267	84.8036	1407.68	1378.9	1411.18	726.569	476.304	516.685
Cav2	1449.41	0.98683	0.187637	5.25715	1.46304e-07	1.11604e-05	800.314	1177.08	904.525	2297.21	1529.12	1460.96	1549.67	1483.93	1547.14	1572.99	1620.62
Nbas	1262.1	-0.56087	0.106793	-5.25459	1.48352e-07	1.12303e-05	1122.2	1158.84	1171.13	683.416	872.771	1267.47	1242.54	1278.01	1730.72	1649.32	1706.73
Lrp1	15199.7	-1.0026	0.189369	-5.25412	1.4873e-07	1.12303e-05	32563	53378.9	34883.3	20869.4	19332.6	485.116	497.015	491.285	1768.32	1457.94	1469.92
Gigyf1	2073.75	1.00189	0.190451	5.25098	1.51295e-07	1.13663e-05	842.939	991.48	806.877	2237.73	1303.86	2749.46	3022.87	2772.01	2732.65	2721.28	2630.07
Adora2a	56.9568	-1.67789	0.315654	-5.24943	1.52568e-07	1.14043e-05	160.945	162.603	151.611	40.3195	57.4191	5.60828	5.09759	5.5955	5.52944	15.0525	16.7444
Hsf4	520.514	0.76738	0.146069	5.2468	1.54763e-07	1.15105e-05	274.855	213.366	257.61	473.755	376.316	670.189	630.826	603.194	723.251	754.776	747.519
Ly6a	741.028	-0.604001	0.11538	-5.22181	1.77186e-07	1.31127e-05	1661.63	1491.19	1473.71	1086.61	943.44	311.259	340.264	350.278	170.307	151.6	171.032
Hp	17029.5	0.917744	0.175768	5.21291	1.85896e-07	1.36892e-05	6090.18	9397.64	7769.41	17127.7	12256.8	21997.1	22409	22087.7	22937.2	22841.1	22411.2
Gpnmb	1669.2	-1.03279	0.195808	-5.21083	1.88001e-07	1.3722e-05	4090.49	5752.17	3927.1	2065.37	2433.69	7.01034	8.92078	15.6674	21.0119	18.278	21.5285
Pnisr	2489.25	1.30471	0.249987	5.21064	1.88188e-07	1.3722e-05	1023.73	1361.1	1081.83	3977.52	1794.13	3523.4	3484.2	3539.71	2628.7	2497.64	2469.8
Efna1	1212.7	0.604884	0.116083	5.20951	1.89342e-07	1.37388e-05	956.114	796.356	980.33	1481.74	1295.02	1362.81	1293.51	1357.47	1279.51	1330	1206.79
Itpr1	3630.79	-0.392042	0.0753451	-5.20826	1.90625e-07	1.37648e-05	1986.45	2231.23	2057.67	1548.27	1636	5261.96	5105.23	5175.83	5119.16	4896.37	4920.47
Fam129a	1745.17	-0.884837	0.170369	-5.20003	1.99258e-07	1.43187e-05	1713.8	1190.57	1604.12	680.392	939.024	2370.9	2194.51	2235.96	2135.47	2076.17	2055.98
Meg3	670.054	2.02534	0.391768	5.19421	2.05588e-07	1.47025e-05	520.314	736.074	250.543	3040.09	1280.89	314.063	291.837	350.278	236.66	207.51	142.328
Lgmn	3602.29	-0.507845	0.0978397	-5.18842	2.12082e-07	1.50943e-05	4725.45	5295.29	4674.23	3127.79	3755.21	3238.78	3224.22	3245.39	2818.91	2818.04	2701.83
AU021092	1888.84	0.835112	0.160995	5.17975	2.22181e-07	1.57378e-05	955.38	763.043	973.264	1914.17	1297.67	2527.93	2500.37	2515.73	2408.62	2441.73	2479.37
Fubp1	1507.01	0.386369	0.0746087	5.17861	2.23546e-07	1.57595e-05	1369.13	1300.82	1338.16	1782.12	1712.86	1647.43	1762.49	1774.89	1344.76	1273.01	1271.38
Col28a1	725.16	-0.947835	0.180842	-5.17737	2.25036e-07	1.57897e-05	1923.99	2250.26	1726.18	898.118	1147.5	0	3.82319	0	8.84711	9.67661	8.37221
Cad	900.857	-0.68978	0.133314	-5.17413	2.28978e-07	1.5989e-05	1096.48	897.884	1130.01	574.553	713.764	737.488	723.857	689.365	1122.48	1126.79	1096.76
Col23a1	917.398	-0.954727	0.184973	-5.17327	2.30027e-07	1.5989e-05	562.939	657.549	569.182	222.765	386.917	1135.68	1143.13	1121.34	1454.24	1398.81	1438.82
Fam216b	58.4322	3.80319	0.715656	5.17154	2.32167e-07	1.60627e-05	0.734907	2.37955	3.21209	86.687	6.1836	40.66	43.3295	41.4067	119.436	140.848	157.876
Atp6v1b1	16.3613	5.17954	0.907359	5.16295	2.43094e-07	1.67408e-05	0	0	1.92725	135.07	11.4838	5.60828	3.82319	3.3573	6.63533	9.67661	2.39206
Tnks	1784.18	-0.468486	0.0908573	-5.15441	2.54429e-07	1.74407e-05	2312.75	2454.11	2305.64	1564.4	1839.18	1490.4	1568.78	1549.95	1563.73	1520.3	1456.76
Ddx17	13671.4	1.16609	0.226238	5.14909	2.61755e-07	1.78226e-05	7203.56	8740.88	6647.1	22818.8	11254.1	18507.3	18894.2	18009.7	12997.5	12628	12683.9
Vps13d	3183.9	-0.539646	0.104875	-5.14863	2.62397e-07	1.78226e-05	2514.12	3071.21	2746.34	2057.3	1760.56	3601.92	3598.9	3685.19	4094	3940.53	3952.88
Cacna1d	320.666	-1.10105	0.213465	-5.14653	2.65344e-07	1.79409e-05	493.123	737.661	513.935	279.213	259.711	155.63	161.848	202.557	264.307	254.817	204.521
Adamts5	790.169	-1.06669	0.205688	-5.14295	2.70452e-07	1.82035e-05	1853.44	2646.85	1811.62	864.854	1142.2	35.0517	26.7623	26.8584	100.636	101.067	82.5261
Celf4	128.802	-1.2257	0.236145	-5.14107	2.73181e-07	1.83044e-05	369.658	276.821	393.802	146.158	150.173	7.01034	11.4696	11.191	21.0119	13.9773	15.5484
Pirb	11.064	4.94054	0.915105	5.13813	2.77479e-07	1.8509e-05	0	0	0	11.0879	22.0843	28.0414	28.0367	32.4539	0	0	0
Vnn3	382.198	0.741669	0.144178	5.1353	2.81699e-07	1.87066e-05	137.428	171.328	139.405	249.981	249.111	702.437	625.729	664.745	446.779	422.545	394.69
C1qtnf4	74.6353	1.24896	0.24319	5.12859	2.91922e-07	1.92237e-05	35.2756	30.141	33.4057	82.655	75.9699	109.361	113.421	125.339	66.3533	67.7363	81.33
Srsf10	1855.48	0.364302	0.0710164	5.12849	2.9207e-07	1.92237e-05	1389.71	1398.38	1415.89	1899.05	1711.97	2174.61	2161.38	2165.46	2044.79	1996.61	2052.39
Tagap1	618.668	0.888359	0.173321	5.12426	2.98705e-07	1.95737e-05	440.944	417.215	454.19	989.845	637.794	574.848	689.448	636.767	650.262	652.634	661.405
Mtor	1738.21	-0.387793	0.0757164	-5.12294	3.00808e-07	1.96251e-05	1637.37	1611.75	1705.62	1233.78	1289.72	1817.08	1689.85	1771.53	2208.46	2063.27	2091.86
Epha4	404.303	-0.646243	0.126028	-5.11975	3.05943e-07	1.9873e-05	668.766	689.277	718.866	405.211	477.904	185.073	221.745	203.676	274.26	310.727	291.831
E330033B04Rik	30.2564	3.11209	0.600596	5.1186	3.0782e-07	1.99079e-05	3.67454	6.34547	2.56967	70.5592	17.6674	40.66	47.1527	60.4314	21.0119	37.6313	25.1166
Acvrl1	495.335	-0.686456	0.133841	-5.11663	3.11048e-07	2.00296e-05	868.66	917.714	807.52	476.779	595.392	501.941	551.814	525.977	71.8827	68.8115	62.1936
Khdrbs3	412.591	-0.618453	0.12091	-5.10994	3.22253e-07	2.06617e-05	591.6	665.481	569.182	384.044	407.234	221.527	221.745	202.557	411.39	445.124	418.611
Zfp329	332.275	0.889322	0.174164	5.1055	3.2992e-07	2.10625e-05	231.496	256.992	228.058	524.154	364.832	388.373	361.929	406.233	322.919	302.125	267.911
Dnajc13	1798.04	-0.382969	0.0751203	-5.0959	3.47093e-07	2.20628e-05	2351.7	2527.88	2467.53	1794.22	1959.32	1305.33	1303.71	1291.44	1642.24	1551.48	1583.54
Luc7l	1114.17	0.698594	0.137082	5.0951	3.48555e-07	2.20628e-05	828.975	889.952	790.174	1570.45	1150.15	1064.17	1223.42	1130.29	1218.69	1181.62	1207.99
Angpt2	235.003	-1.24921	0.243772	-5.09334	3.51802e-07	2.2174e-05	557.06	689.277	479.886	192.526	287.979	60.289	53.5247	44.764	80.7298	82.7888	56.2134
Atp2a3	3453.86	-0.750841	0.148488	-5.07785	3.81727e-07	2.39586e-05	905.406	631.374	886.537	447.547	507.938	5758.3	5431.48	5724.19	5882.22	5888.76	5928.72
Arfgef3	2369.65	-0.779531	0.153759	-5.07627	3.84907e-07	2.40317e-05	2009.24	1457.08	2215.06	1108.79	1090.96	2851.81	2747.6	2728.36	3426.04	3201.88	3229.28
Piezo1	5521.59	-0.366338	0.0721764	-5.07568	3.86123e-07	2.40317e-05	5806.5	6349.44	5893.54	4473.45	4855.89	5447.04	5130.72	5284.39	5700.85	5890.91	5904.8
Dmxl1	1820.71	-0.428446	0.084591	-5.0695	3.98859e-07	2.47209e-05	1237.58	1146.94	1299.61	874.934	948.741	2546.16	2436.65	2502.31	2323.47	2317.01	2394.45
Acrbp	89.369	1.7544	0.345556	5.06686	4.04425e-07	2.48736e-05	34.5406	43.6251	25.0543	159.262	79.5034	99.5469	108.324	101.838	118.33	83.864	129.171
Eif4g3	3851.66	-0.322263	0.0636066	-5.06616	4.05925e-07	2.48736e-05	4291.12	4445.79	4365.23	3420.1	3563.52	3419.65	3203.83	3400.94	4201.27	4103.96	3952.88
Tnfrsf25	44.9347	2.89683	0.566192	5.06596	4.06338e-07	2.48736e-05	2.20472	10.3114	3.85451	73.5832	21.2009	39.2579	52.2503	61.5505	81.8357	64.5107	83.7221
Phf1	1819.26	0.595991	0.117492	5.06434	4.09809e-07	2.49721e-05	725.354	673.413	695.096	1204.55	908.989	2561.58	2467.23	2513.5	2681.78	2822.35	2758.05
Pabpn1	3230.96	0.823232	0.162497	5.06365	4.11304e-07	2.49721e-05	2209.13	2196.33	2100.06	4753.67	2944.28	3914.58	3759.47	3959.37	3230.3	3230.91	3242.44
Tmem159	1485.27	0.656901	0.130183	5.03768	4.71199e-07	2.84367e-05	597.48	622.649	588.455	1106.77	797.684	2201.25	2316.85	2150.91	1961.85	1974.03	2020.09
Arrdc2	259.77	0.785163	0.155771	5.03728	4.72193e-07	2.84367e-05	145.512	182.432	163.174	303.405	262.361	283.218	268.898	302.157	309.649	294.599	342.065
Cebpd	1886.56	-0.429305	0.0853798	-5.03298	4.82914e-07	2.89651e-05	1284.62	1280.99	1165.35	876.95	966.408	2408.75	2546.24	2516.85	2557.92	2635.26	2512.86
Pdzk1ip1	1028.96	0.804756	0.159904	5.02713	4.97862e-07	2.97418e-05	585.721	577.438	508.153	1177.33	774.717	1375.43	1457.91	1441.4	1129.11	1140.77	1150.58
Pisd-ps1	3229.15	1.27211	0.252791	5.0241	5.05793e-07	3.00947e-05	1399.26	1895.71	1354.86	5189.12	2378.92	4482.41	4454.02	4166.41	3320.98	3388.96	3490.02
Col11a2	80.8432	1.71414	0.342262	5.02272	5.09448e-07	3.01914e-05	53.6482	89.6298	47.5389	268.125	162.54	47.6703	39.5063	35.8112	49.765	37.6313	57.4094
Cutal	733.192	0.693776	0.138017	5.02127	5.13307e-07	3.02994e-05	418.162	345.035	415.002	724.744	550.34	950.603	969.816	959.068	928.946	906.376	897.023
Mesp1	113.43	2.38825	0.470412	5.01861	5.2046e-07	3.05474e-05	7.34907	6.34547	2.56967	49.3914	13.2506	204.702	191.159	179.056	209.013	193.532	191.365
Crnde	553.822	1.04349	0.207294	5.01819	5.21616e-07	3.05474e-05	146.247	173.707	157.392	423.355	236.743	874.891	909.919	950.115	734.31	713.919	771.439
Hgfac	246.033	0.799481	0.159243	5.0128	5.36424e-07	3.12815e-05	105.827	108.666	119.49	207.646	181.974	349.115	313.502	363.707	308.543	301.05	346.849
Nfib	3354.36	-0.675859	0.134723	-5.01211	5.38358e-07	3.12815e-05	4862.15	5571.32	5087.95	2706.45	3759.63	2476.05	2565.36	2685.84	2515.9	2326.69	2340.63
Taok2	2861.25	0.442861	0.0883908	5.00851	5.48541e-07	3.15826e-05	2094.49	2204.26	1931.75	3006.83	2641.28	3168.68	3047.08	3193.91	3382.91	3334.13	3468.49
Ankrd17	3363.25	-0.569741	0.113739	-5.00845	5.48688e-07	3.15826e-05	4053.75	4174.53	4105.05	2370.79	3160.7	3242.99	3119.72	3312.53	3203.76	3094.37	3157.52
Lgals9	2509.32	-0.659309	0.131649	-5.00803	5.49909e-07	3.15826e-05	3283.57	2706.34	2938.42	1610.77	2150.13	2642.9	2543.7	2592.95	2429.64	2446.03	2258.1
Apoc1	1159.1	1.59	0.316731	4.99439	5.90217e-07	3.37672e-05	207.244	397.385	173.453	1063.43	526.489	1846.52	1759.94	1836.44	1743.99	1611.69	1583.54
Figf	1733.28	-0.951435	0.188662	-4.98859	6.082e-07	3.46627e-05	4766.61	5371.44	3860.29	2142.98	2692.52	2.80414	19.1159	15.6674	71.8827	56.9845	65.7817
Snhg20	106.896	1.71665	0.344087	4.98631	6.15447e-07	3.49419e-05	49.9737	62.6615	52.6783	266.109	107.771	112.166	119.793	120.863	112.801	95.6909	75.3499
Tnfrsf1b	921.21	-0.72289	0.145294	-4.96148	6.99564e-07	3.95666e-05	1834.33	2017.07	1879.07	972.709	1338.31	335.094	286.739	329.015	404.755	355.884	380.338
Nqo1	227.522	1.36099	0.276135	4.95933	7.07381e-07	3.97228e-05	216.798	345.035	229.986	823.527	560.941	47.6703	80.287	82.8133	43.1296	35.4809	37.0769
Rgs11	274.356	1.6049	0.322233	4.95841	7.10738e-07	3.97228e-05	38.9501	69.8002	92.5082	277.197	141.339	326.682	342.813	349.159	420.238	499.958	459.276
Cd9	6204.41	0.70056	0.141122	4.95818	7.11567e-07	3.97228e-05	3323.99	3053.76	3284.04	6260.62	4225.16	7965.15	7916.55	7689.33	8218.96	8102.55	8208.35
Fmo2	1017.23	-0.784887	0.158383	-4.95779	7.13007e-07	3.97228e-05	1057.53	1238.95	942.427	561.45	686.379	953.407	946.877	941.162	1494.06	1156.89	1210.38
Prg4	250.875	-1.1524	0.230277	-4.94179	7.74081e-07	4.29644e-05	579.842	855.052	652.054	278.205	348.048	9.81448	14.0184	10.0719	3.31766	3.22554	5.98015
Man1a	2687.07	-0.523277	0.106209	-4.93589	7.97874e-07	4.39681e-05	1261.84	1298.44	1237.3	764.055	992.026	3688.84	3595.07	3778.08	4345.04	4352.33	4244.71
Slc25a37	873.556	1.0912	0.222699	4.93583	7.98125e-07	4.39681e-05	1263.31	1222.3	1196.83	3380.79	1922.22	92.5365	85.3846	57.0741	134.918	125.796	127.975
Mprip	9413.64	0.382241	0.0774531	4.93512	8.01032e-07	4.39681e-05	8221.41	8947.91	8061.71	11637.2	10293.9	9318.15	9155.26	9267.26	9406.69	9608.88	9631.63
Gm10069	32.4907	1.92926	0.390179	4.93284	8.10442e-07	4.43211e-05	14.6981	13.4841	8.99385	50.3994	47.702	42.0621	25.4879	24.6202	44.2355	35.4809	50.2333
Rassf4	73.4065	2.07984	0.41995	4.92351	8.50057e-07	4.62816e-05	8.08398	16.6569	8.99385	67.5352	32.6847	154.228	161.848	144.364	80.7298	46.2327	86.1142
Kif13b	1324.64	-0.45724	0.0929196	-4.92294	8.52515e-07	4.62816e-05	1217.74	1277.82	1149.29	915.253	853.337	1518.44	1535.65	1515.26	1453.14	1486.97	1648.13
Setd2	3037.24	-0.485725	0.0987409	-4.9214	8.5926e-07	4.64781e-05	2774.28	2662.72	2923	1778.09	2196.94	3294.86	3257.36	3419.97	3646.11	3690.01	3766.3
Per3	1340.59	0.739251	0.150491	4.91775	8.75435e-07	4.71815e-05	1405.14	1534.02	1328.52	2798.18	1966.38	1038.93	874.236	933.329	933.37	964.436	969.98
Cnksr3	544.018	-0.628926	0.128035	-4.91499	8.87862e-07	4.76785e-05	526.929	549.676	472.82	297.357	367.482	552.415	607.887	564.026	672.38	668.761	704.462
Lcn2	12844.8	-0.521542	0.106213	-4.91226	9.00308e-07	4.81729e-05	13361.4	10535.1	12994.2	8743.29	8373.48	16796.8	16920.2	17347.2	12620.4	11866.8	11734.3
Cxcl12	8998.75	-1.10266	0.221672	-4.90979	9.11762e-07	4.85584e-05	23292.2	31035.7	20532.3	8961.02	14322.1	128.99	136.36	120.863	182.472	145.149	129.171
Ubr1	4623.42	-0.303741	0.0619377	-4.9093	9.1404e-07	4.85584e-05	2131.97	2105.11	2162.38	1650.08	1802.96	6565.89	6593.73	6604.92	7184.96	7034.9	7020.7
Plvap	139.909	-1.37559	0.279787	-4.908	9.20099e-07	4.87063e-05	110.971	166.569	116.92	46.3675	53.0023	336.497	347.91	293.204	27.6472	27.9547	11.9603
Nrip1	1109.98	-0.744743	0.15185	-4.90288	9.44406e-07	4.96009e-05	1370.6	1661.72	1311.18	723.736	998.209	970.232	935.407	989.284	1074.92	1041.85	1132.64
Smad1	760.199	-0.641474	0.130864	-4.9027	9.45262e-07	4.96009e-05	820.891	854.259	825.507	445.531	619.243	755.715	748.071	784.488	841.581	833.264	833.633
Gbf1	2898.22	-0.511031	0.10425	-4.90234	9.47003e-07	4.96009e-05	3265.19	2889.57	3424.09	2040.17	2436.34	2781.7	2631.63	2763.06	3200.44	3198.66	3249.61
St6gal1	997.502	-0.547702	0.111742	-4.89924	9.62076e-07	5.02136e-05	1172.91	1327.79	1402.4	850.742	927.54	1172.13	1059.02	1199.67	597.18	616.078	647.052
Zfp276	539.629	0.737449	0.150489	4.89822	9.67067e-07	5.02976e-05	365.249	410.076	346.263	712.648	537.09	621.117	516.131	569.621	594.968	630.055	632.7
Pdgfa	595.642	0.526455	0.107581	4.89653	9.75449e-07	5.0506e-05	603.359	618.683	671.327	868.886	951.391	451.466	500.838	459.95	509.814	455.876	460.472
Tmtc2	983.501	-0.794297	0.162506	-4.89604	9.77864e-07	5.0506e-05	751.81	778.113	642.418	329.612	499.988	1284.3	1312.63	1366.42	1300.52	1326.77	1225.93
Polr2a	8183.01	-0.708844	0.14512	-4.8908	1.00426e-06	5.16899e-05	6592.12	5585.6	6748.6	3152.99	4543.18	10672.5	10199	10286.8	10813.4	10456.1	10962.8
Cab39l	1857.31	0.38238	0.0781861	4.8875	1.02124e-06	5.23828e-05	1089.13	1200.88	1062.56	1485.77	1426.64	2533.54	2515.66	2591.83	2192.98	2154.66	2176.77
Smg6	1286.65	-0.468659	0.0960639	-4.88015	1.06003e-06	5.41854e-05	1209.66	1256.4	1301.54	849.734	962.875	1406.28	1395.46	1453.71	1380.15	1383.76	1553.64
Ddx26b	1625.23	1.05494	0.215548	4.8773	1.07547e-06	5.47851e-05	439.475	501.292	462.541	1296.27	658.112	2557.37	2604.87	2403.82	2285.87	2321.31	2346.61
Ogn	1303.51	-1.23402	0.251135	-4.87663	1.07913e-06	5.47851e-05	3215.22	3939.74	2784.24	930.373	1870.98	109.361	103.226	105.195	493.226	393.516	393.494
Herc2	3522.34	-0.540482	0.111027	-4.87088	1.11102e-06	5.62121e-05	2900.68	3422.59	3154.27	2404.05	1936.35	3641.17	3782.41	3696.38	4806.19	4529.73	4471.96
Glis3	635.373	-0.826329	0.169506	-4.86985	1.11683e-06	5.63146e-05	927.453	935.164	1030.44	430.411	652.811	597.281	523.777	530.453	415.814	483.831	461.668
Dancr	56.5748	2.08895	0.429354	4.86896	1.12185e-06	5.63768e-05	32.3359	34.1069	25.0543	210.67	65.3695	44.8662	35.6831	38.0494	40.9179	46.2327	49.0372
Slc1a5	5916.74	0.315606	0.0650006	4.85642	1.19526e-06	5.98634e-05	6159.26	6453.34	5802.96	7634.5	7645.58	5205.88	5256.89	5032.59	5332.59	5207.09	5353.43
Nipbl	3237.46	-0.355803	0.0734009	-4.85017	1.23353e-06	6.15731e-05	2465.61	2514.39	2484.87	1843.61	2041.47	3994.49	3875.44	4193.26	4180.26	4017.94	4000.72
Trim3	2160.87	0.428774	0.0884636	4.84643	1.25702e-06	6.25357e-05	1810.81	1676.79	1942.67	2401.03	2476.09	2009.16	1898.85	2115.1	2403.1	2505.17	2530.8
Bpifa2	16.5409	-3.11189	0.608412	-4.84066	1.29406e-06	6.41639e-05	54.3831	65.8342	47.5389	4.03195	7.95034	0	0	0	2.21178	0	0
Sipa1l2	1082.77	-0.790022	0.163359	-4.83053	1.36168e-06	6.72924e-05	1549.18	1989.3	1553.37	813.447	1143.08	752.911	691.997	753.154	901.299	917.128	845.593
Zfp672	475.857	0.696146	0.144173	4.82857	1.37518e-06	6.77347e-05	386.561	390.246	372.603	712.648	532.673	459.879	545.442	478.974	440.144	465.553	449.707
Npcd	90.365	-4.11576	0.989347	-4.82704	1.3858e-06	6.80324e-05	135.958	126.116	112.423	0	0	70.1034	0	29.0966	172.519	108.593	239.206
Gm5512	37.6506	4.0795	0.827979	4.82596	1.39331e-06	6.81757e-05	3.67454	11.1046	5.13935	322.556	54.769	0	1.2744	5.5955	8.84711	0	1.19603
Lamc1	6511.35	-0.592931	0.122717	-4.82511	1.39924e-06	6.82417e-05	10888.4	11258.4	11273.8	6179.98	8578.42	3715.48	3852.5	3789.27	4035.39	3955.58	4097.6
Fdx1	1012.73	0.988865	0.205298	4.81277	1.48854e-06	7.23596e-05	675.38	586.956	587.17	1581.53	880.721	1110.44	1308.81	1143.72	1114.74	1041.85	1108.72
Epdr1	332.88	-0.637742	0.132231	-4.80769	1.52684e-06	7.39795e-05	668.031	713.865	704.733	405.211	487.621	120.578	124.891	123.101	113.906	95.6909	104.055
Snhg11	4928.71	2.26131	0.463762	4.8068	1.53366e-06	7.40688e-05	201.365	416.421	134.908	1737.77	803.868	10085.1	10028.2	9742.88	7283.38	6884.37	6897.51
Thada	723.805	-0.725883	0.151275	-4.80478	1.5492e-06	7.45769e-05	571.023	540.158	602.588	277.197	409.884	768.334	709.839	738.605	1064.97	1152.59	1126.66
Snrnp70	5580.22	0.619879	0.129027	4.8024	1.56775e-06	7.52267e-05	3901.62	4328.4	3922.61	7265.58	5203.06	6314.92	6043.19	6249.05	6116.67	5997.35	6039.95
Ggnbp1	136.129	1.37195	0.284675	4.80055	1.58228e-06	7.56796e-05	41.1548	30.141	31.4785	118.943	61.836	193.486	234.489	199.2	190.213	207.51	188.973
Lypd2	30.7731	4.69678	0.868128	4.79957	1.59008e-06	7.58089e-05	0.734907	0	0	62.4953	2.65011	44.8662	31.8599	47.0022	50.8709	43.0072	55.0174
Sema5a	1023.46	-0.954704	0.198481	-4.79584	1.61996e-06	7.69869e-05	1809.34	2403.35	1925.97	792.279	1310.04	515.961	470.252	461.069	493.226	531.138	545.39
Akr1c14	254.992	0.899295	0.188074	4.7836	1.72182e-06	8.15673e-05	205.039	200.675	226.131	322.556	466.42	249.568	205.178	243.964	226.707	207.51	251.166
Arid3b	202.51	0.989736	0.206652	4.78255	1.73089e-06	8.16979e-05	88.1889	102.321	115.635	243.933	165.19	269.197	261.251	223.82	263.201	247.291	247.578
Irs2	2908.9	-0.491227	0.102948	-4.782	1.73557e-06	8.16979e-05	1122.94	1174.71	1104.32	738.855	870.121	4485.22	4476.95	4506.61	4110.59	4568.44	4839.14
Man2a1	4187.76	-0.810735	0.169424	-4.77986	1.75421e-06	8.22075e-05	6223.2	7147.38	6413.26	2848.58	4647.42	3235.98	3100.61	3199.5	3187.17	3088.99	2973.33
Sesn3	1237.23	-0.760187	0.158849	-4.77949	1.75745e-06	8.22075e-05	2027.61	1972.65	1964.51	914.245	1426.64	821.612	841.102	835.967	888.028	979.488	937.688
Mrap	141.281	1.61373	0.344456	4.77477	1.79911e-06	8.38929e-05	135.958	234.782	122.702	619.913	437.269	0	1.2744	1.1191	0	1.07518	0
Chkb	907.935	0.808311	0.169224	4.77156	1.82801e-06	8.49738e-05	462.992	614.717	495.947	1093.67	749.099	1066.97	1028.44	1017.26	1123.58	1170.87	1163.74
Ccdc84	185.236	1.20298	0.251987	4.76981	1.844e-06	8.54501e-05	83.0445	125.323	106.641	313.484	175.791	207.506	209.001	221.582	200.166	198.908	196.149
Mif4gd	1352.99	0.604589	0.126677	4.76717	1.86831e-06	8.63078e-05	748.136	678.172	728.502	1256.96	931.957	1717.53	1761.22	1716.7	1706.39	1849.31	1788.06
Lzts1	121.44	-1.55822	0.328895	-4.75698	1.96508e-06	9.04973e-05	52.9133	36.4864	41.7572	12.0959	15.9007	161.238	196.257	195.842	202.378	234.389	186.581
Wnt3a	242.604	0.968175	0.203352	4.75212	2.01295e-06	9.24154e-05	93.3332	110.253	120.775	168.334	256.178	342.105	331.343	323.42	276.472	324.704	321.732
Zfp866	657.064	0.467221	0.0983173	4.75005	2.03362e-06	9.30773e-05	468.871	454.494	471.535	668.296	619.243	800.581	857.669	874.016	649.156	709.618	654.228
D030056L22Rik	453.05	0.514045	0.108475	4.73632	2.17637e-06	9.92163e-05	302.047	318.86	312.858	462.667	427.552	510.353	493.191	515.905	576.168	547.266	516.685
Sec14l3	10127.5	0.784198	0.1653	4.73588	2.18109e-06	9.92163e-05	4740.89	3886.6	5292.24	6463.22	9553.66	10819.8	10819.6	11286.1	15722.4	16333	16484.9
Slc43a3	1357.23	-0.843497	0.177132	-4.73507	2.1898e-06	9.93089e-05	3078.53	3948.47	2872.89	1562.38	2112.14	162.64	165.672	188.009	299.696	247.291	291.831
Efemp1	2328.39	-0.581076	0.122711	-4.73343	2.20757e-06	9.98102e-05	2904.35	3543.15	2731.56	1886.95	2196.94	1934.86	1847.87	1939.4	2166.44	2238.52	2222.22
Utp20	746.693	-0.528735	0.111761	-4.73126	2.23132e-06	0.000100578	776.062	813.806	870.477	528.186	606.876	681.405	670.333	617.743	944.429	851.542	852.769
Ckap5	1464.19	-0.776123	0.164039	-4.73036	2.24125e-06	0.000100721	1937.22	1693.45	1965.8	844.694	1325.94	1333.37	1343.21	1397.75	1398.95	1457.94	1407.73
Smarca4	3701.25	-0.602324	0.127391	-4.72711	2.27736e-06	0.00010194	4848.18	4155.49	4879.81	2605.65	3481.37	3101.38	3128.64	3199.5	3911.53	3692.17	3710.09
Chl1	2250.9	-1.01595	0.21054	-4.72669	2.2821e-06	0.00010194	5110.55	7272.7	6199.98	2547.19	3627.12	0	1.2744	1.1191	0	0	0
D930048N14Rik	149.231	1.78145	0.376216	4.7242	2.31019e-06	0.000102618	51.4435	75.3525	48.1814	312.476	103.354	189.279	225.568	198.081	130.495	160.202	147.112
1500015A07Rik	81.0488	1.29741	0.274158	4.72413	2.31106e-06	0.000102618	41.8897	33.3137	32.1209	109.871	68.903	124.784	103.226	114.148	86.2593	95.6909	81.33
Tmem173	585.133	-0.613702	0.129768	-4.72287	2.3254e-06	0.000102645	1011.23	818.566	1000.89	592.697	639.561	465.487	423.1	398.399	372.684	363.411	350.437
H2-Eb1	4590.38	-0.507114	0.107559	-4.72284	2.32579e-06	0.000102645	2443.57	1993.27	2572.24	1650.08	1634.24	6631.79	6564.42	6584.78	6685.09	6953.18	6781.49
Rbpjl	4154.3	0.862972	0.182249	4.72226	2.33236e-06	0.000102645	1619	1257.2	1430.02	3262.86	1974.33	6721.52	6463.74	6227.79	5439.86	5631.79	5669.18
Jun	25260.8	-0.829685	0.177262	-4.71717	2.39142e-06	0.000104933	2149.6	1888.57	2249.11	897.11	1439.9	44243.7	44976	44415.9	39386.2	46562.8	49660.4
Gramd2	687.345	0.772068	0.163804	4.71653	2.39905e-06	0.000104958	705.511	490.188	713.084	1058.39	1123.65	527.178	512.307	532.691	611.556	591.349	694.893
Gpx4	10656.8	1.40631	0.299237	4.70948	2.48354e-06	0.000108336	8689.54	9790.27	7826.58	35433.8	12049.2	7837.57	7827.34	7713.95	7020.18	6590.85	6445.41
Cdon	598.536	-0.757906	0.160786	-4.70299	2.56376e-06	0.000111508	1072.96	1174.71	1074.12	529.194	776.483	298.641	300.758	296.561	385.955	351.584	322.928
Podn	1788.25	-0.767146	0.162618	-4.69323	2.68926e-06	0.000116626	4266.14	4943.12	3630.3	2137.94	2888.62	311.259	298.209	273.06	326.237	295.674	300.204
Znrf1	1509.29	0.53659	0.114338	4.69135	2.7141e-06	0.000117361	1101.63	1200.88	1054.21	1820.43	1429.29	1810.07	1735.73	1722.29	1595.8	1557.93	1573.98
Zfp692	219.804	1.28611	0.273894	4.68973	2.73563e-06	0.000117949	98.4776	122.943	121.417	384.044	181.974	220.125	234.489	190.247	268.731	299.975	295.419
Cpxm1	6211.39	-0.856099	0.180345	-4.6857	2.79006e-06	0.000119949	15531.5	17734	16391.9	7363.36	10990	22.4331	22.9391	17.9056	88.4711	95.6909	66.9777
Ppp1r3c	860.3	0.532066	0.113816	4.6823	2.83671e-06	0.000121603	1147.93	1192.95	1094.68	1751.88	1565.33	469.693	482.996	499.118	472.214	419.32	367.181
Sik3	2174.41	-0.441227	0.0944618	-4.67253	2.97517e-06	0.000127172	2118.74	2114.63	2040.32	1375.9	1699.61	2292.38	2235.29	2268.41	2551.28	2606.23	2615.72
Tnxb	948.815	-1.06543	0.226717	-4.66783	3.04396e-06	0.000129739	1810.08	3056.93	1967.08	1199.51	970.825	78.5159	98.1285	64.9077	429.085	382.764	379.142
Aak1	2024.61	-0.361209	0.0774919	-4.66084	3.14926e-06	0.000133844	2385.51	2242.33	2319.13	1704.51	1898.36	1882.98	1962.57	2024.45	1923.14	1979.4	1948.33
Slc6a14	1864.66	0.576609	0.123652	4.6588	3.18054e-06	0.000134788	1178.79	930.404	1174.34	1482.75	1785.29	2562.98	2573.01	2520.21	2102.29	2110.58	2090.66
Gucy1a3	109.98	-1.50257	0.319532	-4.64817	3.34892e-06	0.000141521	285.879	325.205	278.167	68.5432	137.806	9.81448	11.4696	15.6674	35.3884	21.5036	20.3325
Vmp1	3210.43	0.806412	0.173668	4.64562	3.39063e-06	0.000142877	2806.61	2885.6	2716.79	6174.94	3668.64	3011.64	3045.81	2917.49	2662.98	2626.66	2797.51
Ttc28	1347.9	-0.726693	0.156619	-4.64076	3.47127e-06	0.00014576	1337.53	1826.7	1388.27	789.255	1037.96	1699.31	1666.91	1709.98	1149.02	1119.26	1102.74
Abcc9	617.841	-1.1414	0.243209	-4.64032	3.47864e-06	0.00014576	1433.8	1911.57	1640.74	528.186	976.125	14.0207	15.2928	13.4292	96.2123	79.5633	87.3102
9930014A18Rik	1152.37	-0.521253	0.112784	-4.63747	3.52702e-06	0.00014725	366.719	325.998	377.099	251.997	244.694	1996.55	2184.32	2148.67	1631.19	1620.29	1528.53
Cdip1	1454.5	0.386129	0.0832204	4.63706	3.534e-06	0.00014725	889.973	966.891	971.336	1240.83	1224.35	1780.63	1925.61	1748.03	1710.81	1791.25	1749.79
Sfta2	3527.74	1.04144	0.22373	4.63461	3.57616e-06	0.00014859	976.692	778.906	847.35	2401.03	1189.02	5598.46	5831.64	5340.34	5245.23	5376.97	5219.48
Heatr5a	1035.08	-0.521485	0.112548	-4.63322	3.60023e-06	0.000149174	1188.35	1131.08	1237.94	735.832	913.406	922.561	889.529	867.302	1240.81	1140.77	1118.29
Clk1	2736.02	0.951412	0.205132	4.62785	3.6949e-06	0.000152586	1131.76	1324.62	1135.8	3038.08	1614.8	3659.4	3820.64	3740.03	3435.99	3609.38	3585.7
Kank3	735.266	0.681586	0.146939	4.62739	3.7031e-06	0.000152586	277.06	198.296	280.094	404.203	406.351	977.242	1050.1	1067.62	1142.38	1105.28	1179.29
5430416O09Rik	852.833	1.03951	0.223631	4.62551	3.7367e-06	0.000153546	207.244	132.462	170.883	447.547	257.061	1197.37	1201.76	1272.42	1525.02	1418.16	1551.25
Plxna4	2476.8	-0.709879	0.153702	-4.6232	3.77866e-06	0.000154492	2389.92	1738.66	2500.93	1225.71	1468.16	3311.69	2999.93	3123.41	2914.02	2808.37	2764.03
Clic3	1656.27	0.681091	0.147203	4.6231	3.7805e-06	0.000154492	1153.07	818.566	1162.78	1729.71	1628.94	2056.84	2083.64	1895.75	1807.02	1943.92	1938.76
Prpf38b	1862.61	0.42911	0.0927812	4.62196	3.80126e-06	0.000154915	1194.96	1197.71	1188.47	1771.04	1446.96	2282.57	2287.54	2256.1	2284.77	2275.08	2303.55
Atf7ip	1958.58	-0.548424	0.118949	-4.61443	3.94166e-06	0.000160197	1702.05	1574.47	1681.21	959.605	1295.02	2331.64	2264.6	2281.84	2448.44	2499.79	2505.68
Gem	1123.34	-0.994863	0.217706	-4.609	4.04615e-06	0.000163996	152.126	256.198	187.586	79.6311	115.722	1790.44	1808.37	1920.37	1816.97	2074.02	2155.25
Pcdhgc3	8885.87	-1.01365	0.219581	-4.60499	4.12495e-06	0.000166736	15788.7	19655.1	14055.5	5614.5	10637.6	5217.1	5446.77	5183.67	5640.03	5269.45	5236.22
Numa1	5030.92	-0.296156	0.064352	-4.60371	4.15028e-06	0.000167305	4379.31	4191.98	4390.29	3672.1	3366.53	5547.99	5338.45	5461.2	6364.39	6201.63	6426.27
Tln2	652.194	-0.650978	0.141304	-4.60036	4.2176e-06	0.00016923	967.138	1116.8	1058.71	585.641	745.565	328.084	356.831	367.065	604.921	549.417	493.96
Amotl1	3048.06	-0.359232	0.0780574	-4.6002	4.22079e-06	0.00016923	3980.99	4198.32	4020.9	2959.45	3377.13	2728.43	2595.95	2600.79	2398.67	2363.24	2304.75
Abi3bp	2442	-1.16163	0.249252	-4.5996	4.23309e-06	0.000169233	5903.51	7862.83	6528.9	2161.13	3885.07	71.5055	73.915	61.5505	139.342	88.1647	86.1142
Kdr	171.734	2.79618	0.587917	4.59908	4.24363e-06	0.000169233	2.93963	0	2.56967	31.2476	4.41686	517.363	486.819	513.666	132.707	106.443	90.8983
Adam8	101.696	2.73858	0.594255	4.59303	4.36852e-06	0.000173748	13.9632	27.7614	41.7572	391.099	46.8187	54.6807	48.4271	58.1932	122.754	139.773	173.424
Ciita	999.061	-0.785606	0.171528	-4.58597	4.51886e-06	0.000179248	932.597	671.827	1000.89	439.483	563.591	1360.01	1259.1	1309.35	1132.43	1148.29	1172.11
Hivep1	1950.19	-0.635363	0.138762	-4.58395	4.56277e-06	0.000180508	1680	1441.21	1659.37	846.71	1198.73	2529.33	2515.66	2524.69	2415.26	2347.12	2293.99
Ulk3	348.29	0.710264	0.154863	4.58277	4.58861e-06	0.000181049	228.556	189.571	242.834	404.203	320.664	424.827	375.947	388.327	424.661	411.794	419.807
Pbrm1	3061.68	-0.580519	0.126897	-4.5779	4.69674e-06	0.000184825	2801.47	2725.38	2875.46	1558.35	2179.28	3569.67	3400.09	3546.43	3737.9	3548.09	3736.4
Ptprg	3738.59	-0.594454	0.129988	-4.57614	4.73642e-06	0.000185895	3596.64	3265.54	3632.23	1930.3	2693.4	4692.72	4484.6	4583.83	4115.01	3940.53	4189.69
Dram2	2403.4	0.61652	0.13459	4.57425	4.7793e-06	0.000186661	1209.66	1167.57	1218.02	2165.16	1515.86	3505.17	3558.11	3463.61	2992.53	2744.93	2896.78
Srsf11	2282.92	0.71478	0.156176	4.57417	4.78103e-06	0.000186661	1484.51	1777.52	1448.01	3079.4	2086.52	2609.25	2583.2	2562.74	2509.26	2406.25	2565.48
Rbmx	1404.26	0.71442	0.156315	4.5655	4.98316e-06	0.000194043	837.059	805.081	815.229	1631.93	1063.58	1930.65	1966.39	1966.26	1549.35	1382.68	1498.63
Zmynd8	1763.82	-0.36159	0.0792454	-4.56237	5.05794e-06	0.000196441	1980.58	2191.57	1952.31	1550.29	1624.52	1622.19	1563.68	1618.22	1765	1782.65	1750.99
Cbx7	1357.8	0.495898	0.1085	4.55854	5.15101e-06	0.000199535	334.383	310.135	362.324	516.09	433.735	2295.19	2339.79	2318.77	1959.63	1985.86	2079.9
Alpk3	84.1311	1.49965	0.327559	4.55455	5.24969e-06	0.000202429	22.7821	11.8978	10.9211	45.3595	42.4018	168.248	121.068	130.935	117.224	129.021	125.583
Supt6	3894.44	-0.574453	0.126167	-4.55442	5.25295e-06	0.000202429	4108.87	4038.1	4164.8	2294.18	3207.52	3897.75	3657.52	3958.25	4519.77	4529.73	4462.39
Brd4	3173.38	-0.403605	0.0886561	-4.55322	5.28314e-06	0.000202981	3306.35	3059.31	3436.94	2298.21	2638.63	3028.47	3210.2	3267.77	3539.95	3520.14	3601.25
Zyx	1680.69	-0.45786	0.100385	-4.55276	5.29456e-06	0.000202981	3120.42	3360.72	2946.77	2107.7	2465.49	701.034	736.601	691.603	816.146	770.903	770.243
Eif2s3y	1004.71	0.571613	0.125632	4.54978	5.37013e-06	0.000204928	868.66	869.329	763.835	1404.13	1078.6	1127.26	1181.37	1111.27	902.405	883.797	861.142
Gabra3	291.481	-1.20397	0.261309	-4.54967	5.3729e-06	0.000204928	767.978	897.884	729.787	278.205	413.418	19.629	7.64638	4.4764	39.812	24.7291	22.7246
Setbp1	1318.31	-0.72247	0.158608	-4.54858	5.4008e-06	0.000205019	1951.91	2412.86	2015.91	1054.36	1516.75	799.179	745.522	788.965	1046.17	1147.22	1022.61
Ncor2	5496.09	-0.382568	0.0841297	-4.5485	5.40284e-06	0.000205019	5352.33	4859.84	5785.62	3962.4	4215.45	5378.34	5315.51	5245.22	6818.91	6768.25	6755.18
Csgalnact2	2683.01	0.294247	0.0646794	4.54518	5.4889e-06	0.000207754	1308.14	1301.61	1277.13	1608.75	1568.87	3810.82	3990.14	3919.09	3670.44	3582.5	3475.66
Mmp8	461.19	-1.18354	0.255689	-4.54308	5.54371e-06	0.000209296	1170.71	1741.83	977.118	545.322	600.692	9.81448	15.2928	12.3101	0	0	0
Serping1	6185.19	-0.940355	0.20522	-4.54066	5.60787e-06	0.000211183	15659.4	18576.4	13881.4	6270.7	10445	215.919	207.727	205.914	1001.93	787.031	785.792
Tspan2	3457.55	0.74717	0.163912	4.53923	5.64603e-06	0.000212082	645.249	557.608	740.708	871.91	1304.74	5576.03	5649.4	5701.81	5695.32	5535.02	5755.3
Dcn	5448.19	-0.669776	0.146762	-4.53496	5.76143e-06	0.000215872	12065.7	14900.7	12969.1	7353.28	9394.65	213.114	188.611	214.867	987.558	859.068	783.4
Gcn1l1	2095.68	-0.402038	0.0886859	-4.53334	5.80576e-06	0.000216987	2273.8	2151.91	2453.39	1690.4	1779.11	1948.88	1742.1	1770.41	2354.44	2437.43	2450.67
Snhg7	54.3244	1.89147	0.41701	4.53129	5.86236e-06	0.000218553	22.0472	30.141	23.1271	143.134	53.0023	74.3097	75.1894	49.2404	46.4473	35.4809	45.4491
Cd38	251.321	-0.897613	0.196911	-4.52813	5.95082e-06	0.000221296	639.369	506.051	668.757	367.916	281.795	75.7117	58.6222	62.6695	30.9649	34.4057	38.273
Agtrap	1413.35	-0.424203	0.0937044	-4.52646	5.99787e-06	0.00022249	1726.3	1595.09	1626.6	1131.97	1323.29	1369.82	1432.42	1453.71	1295	1248.28	1344.34
Shisa3	214.203	-1.8363	0.395991	-4.52188	6.12937e-06	0.000226802	653.333	724.97	591.025	99.7908	263.245	1.40207	0	4.4764	11.0589	2.15036	4.78412
Fndc1	710.562	-0.739077	0.162488	-4.51803	6.24181e-06	0.000230389	1799.05	1695.03	1710.12	888.038	1190.78	42.0621	30.5855	30.2157	140.448	166.653	123.191
Nol3	404.689	-0.533031	0.117954	-4.51129	6.44343e-06	0.000237243	673.175	715.452	664.26	441.499	502.638	236.95	247.233	210.391	245.507	253.742	260.735
Cdk5rap2	328.757	-0.589346	0.130517	-4.51034	6.47227e-06	0.000237716	466.666	499.706	488.238	309.452	333.914	218.723	243.41	245.083	297.484	239.765	273.891
Pgm5	61.6916	-1.40921	0.310048	-4.5082	6.53815e-06	0.000239544	112.441	171.328	118.205	46.3675	53.0023	11.2166	19.1159	8.95279	49.765	45.1575	43.0571
Vcpip1	1081.89	-0.51131	0.113467	-4.5073	6.56581e-06	0.000239967	1183.94	1102.53	1103.03	696.52	885.138	1128.67	1099.8	1085.53	1143.49	1255.81	1216.36
Ceacam1	1704.87	-0.729461	0.162177	-4.50494	6.63909e-06	0.000241498	1438.21	1008.93	1557.86	770.103	834.786	2216.67	2140.99	2316.54	2181.92	2151.43	2136.11
Tns3	4550.58	-0.536619	0.119009	-4.50491	6.64018e-06	0.000241498	6499.52	7669.29	6323.96	4162.99	5245.46	2895.27	2834.26	2961.14	3831.9	3781.4	3851.22
Igflr1	68.5664	1.78552	0.395216	4.49678	6.89903e-06	0.0002503	14.6981	25.3819	10.2787	82.655	37.1016	99.5469	98.1285	91.7661	101.742	92.4654	100.467
Frmd5	358.188	-0.829726	0.1821	-4.49556	6.93872e-06	0.000251128	924.513	1095.39	826.792	521.13	550.34	1.40207	0	2.2382	7.74122	2.15036	8.37221
Adra1b	128.639	-1.01463	0.222349	-4.49265	7.03418e-06	0.000253965	328.504	396.592	329.561	158.254	190.808	0	1.2744	2.2382	1.10589	4.30072	2.39206
Rassf7	886.031	0.621954	0.138291	4.49034	7.1111e-06	0.00025612	480.629	356.139	442.626	714.664	601.576	1193.16	1204.3	1213.1	1141.28	1248.28	1150.58
Prr12	2239.2	-0.353299	0.0787528	-4.48752	7.20574e-06	0.000258135	2170.18	2008.34	2145.68	1662.17	1637.77	2275.56	2381.85	2530.28	2629.8	2511.62	2677.91
Gpx1	6658.26	1.12947	0.251773	4.48714	7.2186e-06	0.000258135	4654.17	5549.91	4359.45	14985.8	6490.13	6916.41	6797.63	6717.95	5637.82	5712.43	5419.21
Gpc3	2403.7	-0.852651	0.189142	-4.48712	7.21911e-06	0.000258135	5500.78	5747.41	5008.93	2173.22	3816.16	723.468	764.638	729.653	682.333	649.408	644.66
Zfp36l1	9462.6	-0.560114	0.124842	-4.48647	7.24135e-06	0.00025831	11015.5	10626.3	11496.1	6253.56	8709.16	9060.17	8937.34	9310.9	9413.32	9486.31	9779.94
Rps27	169.401	3.47848	0.770672	4.48434	7.31397e-06	0.000260276	37.4803	38.0728	34.6906	1161.2	56.5358	100.949	113.421	87.2897	64.1415	76.3377	93.2903
Capn6	197.457	-1.21543	0.271357	-4.48317	7.35428e-06	0.000261086	207.979	180.053	255.682	58.4633	122.789	211.712	230.666	203.676	216.754	224.712	259.539
Zfp950	636.009	1.34205	0.298648	4.48197	7.39585e-06	0.00026156	235.17	335.517	232.555	988.837	390.45	973.036	932.858	948.996	702.239	611.777	644.66
H2-Ke6	939.395	0.562071	0.125272	4.48177	7.40281e-06	0.00026156	540.157	505.258	534.492	890.054	668.712	1243.64	1231.07	1214.22	1155.65	1224.63	1125.46
Tulp4	3160.05	-0.478646	0.106863	-4.47699	7.57045e-06	0.000266849	4139	4484.66	3957.94	2677.22	3335.61	2801.33	2719.56	2615.33	2604.37	2678.27	2747.28
Dock4	1670.21	-0.468618	0.104692	-4.47646	7.58912e-06	0.000266875	1829.92	1879.85	1785.92	1463.6	1183.72	1546.48	1587.9	1577.93	1966.27	1757.92	1792.85
Taz	936.014	0.716402	0.159917	4.47355	7.69313e-06	0.000269895	483.569	538.572	477.959	986.821	660.762	1320.75	1276.95	1207.51	1184.41	1106.36	1052.51
Aox3	10998.7	0.446968	0.099654	4.46981	7.82898e-06	0.000274014	1428.66	1155.67	1428.1	1867.8	1779.99	21720.9	20928.1	21900.8	16395.9	16194.3	16185.9
Fam178b	332.699	1.26757	0.282005	4.46819	7.88845e-06	0.000275448	70.5511	65.0411	48.1814	206.638	91.8706	572.044	643.57	585.289	464.473	462.327	449.707
Aldh18a1	726.732	-0.879574	0.196058	-4.46442	8.02841e-06	0.0002796	1825.51	1250.06	1833.46	743.895	1030.89	176.661	196.257	208.152	251.037	247.291	230.834
Ppp1r15a	2891.32	-0.748293	0.168309	-4.46398	8.04495e-06	0.0002796	1086.19	939.129	1092.11	561.45	668.712	3956.64	3968.47	4176.48	4069.67	5086.67	6199.02
Tff2	11.9248	4.18639	0.948362	4.45856	8.25136e-06	0.000285643	0	0	0	25.1997	2.65011	29.4434	19.1159	29.0966	3.31766	13.9773	8.37221
Trappc12	788.071	-0.496709	0.111454	-4.4584	8.25724e-06	0.000285643	741.521	787.631	792.102	487.866	605.993	856.664	818.163	861.706	928.946	924.654	863.534
Tial1	1303.38	0.563506	0.126421	4.45595	8.35241e-06	0.000288265	1014.17	1004.17	950.136	1690.4	1239.37	1350.19	1391.64	1420.14	1395.63	1424.61	1456.76
Nfasc	64.6507	-1.68509	0.369367	-4.45215	8.5014e-06	0.000292728	177.848	208.607	196.58	42.3355	77.7367	1.40207	0	1.1191	5.52944	0	0
Ncoa3	907.978	-0.508332	0.114225	-4.44714	8.70195e-06	0.000298941	1235.38	1304.79	1243.72	793.287	977.009	681.405	749.345	675.936	799.557	723.596	803.732
Wdr91	1916.99	0.55212	0.124125	4.44306	8.8687e-06	0.000303967	1168.5	889.159	1144.79	1654.11	1481.41	2247.52	2169.02	2272.89	2594.41	2698.7	2766.42
Vps8	692.929	-0.548349	0.123396	-4.4418	8.92074e-06	0.000304506	860.576	928.025	882.683	536.25	678.429	535.59	490.643	564.026	742.051	682.739	721.206
Zgpat	1001.09	0.79416	0.178629	4.44169	8.92536e-06	0.000304506	640.839	632.167	593.594	1344.66	821.535	1151.1	1146.96	1025.09	1156.76	1280.54	1218.75
Ahi1	284.713	-0.814018	0.183562	-4.43711	9.1175e-06	0.00031035	289.553	283.167	315.427	130.031	204.059	246.764	268.898	293.204	367.155	358.035	375.553
Sil1	1095.76	-0.343765	0.0775513	-4.43387	9.25573e-06	0.000314336	1054.59	1057.31	1057.42	806.391	856.87	1357.2	1298.61	1344.04	1036.22	1099.91	1084.8
Nxf1	2548.49	0.673638	0.151919	4.43229	9.32369e-06	0.000315922	1920.31	1930.61	1695.34	3542.07	2369.2	2675.15	2623.98	2672.41	2730.44	2861.05	3012.8
Rnf215	850.994	0.424467	0.0958285	4.42801	9.51044e-06	0.000321518	691.548	651.997	618.649	919.285	837.436	950.603	937.956	908.708	900.193	980.563	964
Bcl2a1b	361.414	1.34858	0.304622	4.42563	9.61616e-06	0.000324024	229.291	220.505	212.64	837.638	309.18	452.868	449.862	401.757	289.743	305.351	266.715
Grb10	2352.61	-0.749569	0.168755	-4.42536	9.62815e-06	0.000324024	4729.13	5503.9	4755.82	2320.39	3613.87	867.881	823.26	941.162	816.146	764.452	742.735
Notch2	4408.48	-0.36898	0.0834727	-4.42311	9.72915e-06	0.000326331	3270.34	3868.36	3476.12	2804.22	2672.2	5360.11	5283.65	5283.27	5569.25	5381.27	5524.46
Dock1	4176.47	-0.703815	0.159329	-4.42244	9.75933e-06	0.000326331	3928.81	3005.37	4020.25	1859.74	2608.6	4485.22	4562.34	4879.27	5656.62	5398.47	5536.42
Dip2c	1273.82	-0.463765	0.104875	-4.42237	9.7625e-06	0.000326331	1377.95	1374.59	1429.38	905.174	1113.05	1254.85	1177.54	1301.51	1414.43	1319.24	1344.34
Ly6e	12335.8	-0.712856	0.162192	-4.41101	1.02888e-05	0.000343153	5559.57	3665.3	5046.84	2548.19	3229.6	19107.4	19398.9	19698.4	18909.6	19243.6	19286
Dnaja4	1230.66	0.487439	0.1104	4.40796	1.04348e-05	0.000347242	564.409	457.667	560.831	782.199	700.513	1589.95	1566.23	1626.05	1880.01	1904.14	1905.28
Slit3	5240.01	-0.926511	0.208116	-4.40701	1.04809e-05	0.000347997	13158.5	16629.9	11559.7	5863.47	8646.44	270.599	259.977	205.914	409.179	338.681	297.811
Ash1l	4267.58	-0.370122	0.0841177	-4.40308	1.06727e-05	0.000353578	3151.28	3378.17	3433.08	2724.59	2413.37	5154.01	5282.37	5514.92	5498.48	5068.39	5324.73
S100a14	461.763	1.20218	0.275185	4.39353	1.11524e-05	0.000368648	577.637	456.874	587.17	1737.77	797.684	147.217	161.848	127.577	157.036	183.856	144.72
Cfl1	8006.19	-0.311484	0.0709071	-4.38956	1.13578e-05	0.000374606	12447.1	12117.5	12138.5	9185.8	10527.1	5245.14	5259.43	5188.14	5266.24	5410.3	5282.86
Mbd6	2876.21	0.806221	0.183434	4.38853	1.14118e-05	0.000375553	1520.52	1594.3	1552.72	3480.58	1979.63	3649.59	3488.02	3418.85	3675.97	3657.76	3620.38
Slc7a1	679.931	-1.03006	0.234088	-4.38338	1.16854e-05	0.00038371	1582.26	962.132	1587.42	527.178	813.585	307.053	272.721	313.348	360.52	397.816	355.221
Srms	85.8662	1.51706	0.344192	4.37675	1.20461e-05	0.000394681	7.34907	6.34547	16.0605	27.2157	32.6847	147.217	147.83	151.078	129.389	132.247	147.112
Rab15	2594.54	-0.626368	0.14337	-4.37499	1.21435e-05	0.000397001	2116.53	1580.82	2233.05	1194.47	1360.39	3791.19	3749.27	3962.73	2849.87	2978.25	2723.36
Spag1	77.8872	1.30196	0.297523	4.37408	1.21947e-05	0.000397799	40.4199	46.7978	48.8238	146.158	82.1535	50.4745	70.0918	49.2404	105.059	118.27	99.2705
Cltc	10535.4	-0.765106	0.174895	-4.37337	1.22343e-05	0.000397837	13506.9	13150.2	14421.6	5940.08	10119	10215.5	9649.73	9990.2	9819.18	9452.97	9624.45
Hipk1	5092.48	-0.443429	0.101462	-4.3731	1.22494e-05	0.000397837	4578.47	3991.3	4641.47	2940.3	3529.95	6665.44	6468.84	6635.14	5635.61	5541.47	5389.31
Gabbr1	856.992	1.22892	0.28023	4.37262	1.22764e-05	0.000397845	302.047	471.151	290.373	1151.12	530.906	1132.87	1016.97	1066.5	1111.42	1130.01	1223.54
Muc20	285.526	-1.21638	0.280582	-4.37092	1.23722e-05	0.000399301	97.0078	63.4547	130.411	37.2956	44.1686	448.662	500.838	532.691	473.32	418.245	394.69
Trim39	590.608	0.786682	0.179765	4.37041	1.24011e-05	0.000399301	360.105	316.48	323.136	701.56	453.169	668.787	661.412	696.08	692.286	770.903	852.769
C430049B03Rik	54.6428	2.00244	0.457492	4.3704	1.24018e-05	0.000399301	19.1076	28.5546	22.4846	155.23	45.0519	51.8765	33.1343	50.3595	72.9886	61.2852	60.9975
Bmp1	8740.98	0.435837	0.0996969	4.36957	1.24489e-05	0.000399951	5939.52	6383.54	5502.95	8811.83	7271.91	14876	14517.9	14543.8	5931.98	6164	6207.4
Pde4c	163.029	1.29174	0.293918	4.36745	1.25703e-05	0.00040188	24.9868	23.7955	30.1937	90.719	41.5184	290.228	281.642	261.869	235.554	247.291	265.519
Adarb1	440.083	-0.780008	0.177483	-4.36718	1.25861e-05	0.00040188	1028.14	1132.67	959.773	506.01	704.047	36.4538	52.2503	36.9303	140.448	125.796	118.407
A330023F24Rik	83.9178	1.78944	0.409223	4.36711	1.259e-05	0.00040188	36.0105	58.6956	23.1271	197.566	85.687	81.32	75.1894	108.553	81.8357	91.3902	83.7221
Myof	6657.44	-0.57479	0.131675	-4.36657	1.26213e-05	0.000402018	7202.83	6608.01	7301.72	3895.88	5536.97	6947.25	6984.97	7237.21	7236.93	7112.31	7167.81
Tuba8	121.244	1.06807	0.244867	4.36561	1.26766e-05	0.000402915	96.2729	88.8366	109.211	166.318	249.111	120.578	85.3846	94.0043	97.3182	101.067	125.583
Tmprss2	1339.71	0.675554	0.154757	4.36366	1.27902e-05	0.000405659	1108.98	770.975	1092.11	1686.36	1487.6	1428.71	1320.27	1267.94	1474.15	1556.86	1542.88
Ager	30645.1	0.548897	0.125755	4.36285	1.28377e-05	0.000405689	25164	18805.6	23514.4	30093.5	35797.7	33753.4	34928.7	34510.8	33123.6	33868.1	33536.7
Magef1	277.457	0.941257	0.215114	4.36272	1.28457e-05	0.000405689	95.538	90.4229	118.847	244.941	149.29	420.621	484.271	462.188	338.402	325.779	321.732
Fabp12	269.284	1.51353	0.34353	4.36063	1.29688e-05	0.000408709	13.2283	6.34547	5.13935	33.2636	15.9007	562.23	493.191	503.595	457.838	440.823	430.571
Snhg8	191.788	1.44881	0.331247	4.35909	1.30603e-05	0.000410723	57.3228	90.4229	61.6721	277.197	112.188	220.125	198.806	208.152	290.849	258.043	334.888
Dusp23	164.786	-0.870849	0.199768	-4.3578	1.31377e-05	0.000412285	195.485	191.95	217.78	90.719	128.089	145.815	144.007	182.413	184.683	166.653	165.052
E130102H24Rik	44.4915	1.92737	0.440658	4.35656	1.32125e-05	0.000413051	12.4934	16.6569	9.63627	76.6071	27.3845	75.7117	73.915	79.456	36.4943	34.4057	46.6452
AI182371	239.387	1.15915	0.264115	4.35647	1.32176e-05	0.000413051	22.0472	25.3819	20.5574	67.5352	35.3348	403.796	355.557	387.208	462.261	439.748	413.826
Sec31b	168.74	1.04955	0.239765	4.35387	1.33754e-05	0.000417105	31.601	30.141	23.1271	66.5272	51.2355	307.053	265.074	260.75	274.26	289.223	257.146
Aff4	6745.48	-0.505816	0.116252	-4.35225	1.34745e-05	0.000419304	6800.83	6906.25	7236.2	4191.22	5628.84	7325.81	6962.03	7203.64	7444.84	7076.83	7423.76
Cdc37	3025.3	-0.268218	0.0616152	-4.3518	1.35023e-05	0.000419304	3785.51	3856.46	3826.24	3070.33	3275.54	2574.2	2677.51	2511.26	2561.24	2568.6	2571.46
Prom1	84.8212	2.86019	0.651975	4.35011	1.36067e-05	0.000421667	4.40944	11.1046	17.9877	185.47	15.9007	58.8869	56.0734	55.955	161.46	172.029	193.757
Clec7a	16.0272	2.71731	0.619632	4.34625	1.38484e-05	0.000428264	3.67454	3.96592	3.85451	19.1518	40.6351	46.2683	21.6647	34.6921	0	0	2.39206
Ipo5	2949.26	-0.625341	0.143818	-4.34271	1.40736e-05	0.000434324	4673.28	4663.13	4518.77	2414.13	3563.52	1997.95	2081.09	2234.84	2142.11	2124.55	2028.47
Klhl13	704.857	-0.65249	0.150403	-4.33841	1.43516e-05	0.000441988	726.823	965.305	755.484	462.667	571.541	650.56	644.845	699.437	734.31	780.58	761.871
Lrrc45	772.385	0.864498	0.199184	4.33672	1.44625e-05	0.000444482	454.173	498.913	543.486	1165.23	661.645	823.014	853.846	800.156	923.417	863.369	908.983
Gcc2	1154.66	-0.544846	0.125776	-4.33581	1.45221e-05	0.000445394	976.692	915.334	1075.41	596.729	756.166	1460.96	1359.78	1427.97	1398.95	1284.84	1448.39
Tbc1d32	337.93	-0.539619	0.124833	-4.32853	1.50109e-05	0.000459438	273.386	264.13	252.47	177.406	183.741	426.229	407.807	401.757	435.72	447.275	447.315
Sept8	2761.04	-0.375453	0.0868384	-4.32215	1.54519e-05	0.000471964	3366.61	3716.86	3357.28	2531.06	2830.32	2523.72	2443.02	2431.8	2483.83	2418.08	2268.87
Ttc14	1207.27	0.899612	0.207986	4.32024	1.55858e-05	0.000475081	640.839	883.607	585.243	1628.91	1007.93	1762.4	1772.69	1764.82	1118.05	1077.33	1038.15
Trim35	1824.4	-0.521488	0.120585	-4.31746	1.57833e-05	0.000480116	3192.44	3086.28	3140.14	1865.79	2504.36	991.263	1050.1	1049.71	1073.82	1022.5	1091.98
Ubr2	2577.16	-0.272606	0.063209	-4.3131	1.60979e-05	0.000488512	2635.38	2625.44	2669.25	2210.52	2166.03	2526.53	2674.96	2475.45	2836.6	2793.32	2735.32
Nr4a1	2324.27	-0.627836	0.146632	-4.3123	1.61562e-05	0.000488512	261.627	320.446	313.5	192.526	191.692	3753.34	3649.87	3780.32	3777.71	4485.65	4840.33
Tmem18	703.005	0.463508	0.107468	4.31228	1.61579e-05	0.000488512	559.264	623.442	545.413	855.782	734.081	787.963	765.912	765.464	679.015	707.468	709.246
9930111J21Rik1	142.725	-0.957701	0.222004	-4.30945	1.63664e-05	0.000493814	197.69	207.021	176.665	81.6471	115.722	162.64	124.891	137.649	110.589	110.743	144.72
Copa	7532.89	-0.646783	0.150075	-4.30764	1.65009e-05	0.000496864	10454.1	9144.61	10430.9	5080.26	7680.03	6174.71	6013.88	6086.78	7398.39	7115.54	7282.63
Bmpr2	3495.57	-0.544581	0.126662	-4.30212	1.6917e-05	0.000508363	3132.91	3377.38	3338.65	1883.93	2608.6	4566.54	4548.32	4591.66	3650.54	3415.84	3336.92
Pam	2232.49	-0.638071	0.147919	-4.30168	1.69511e-05	0.000508363	4146.35	5039.89	3896.27	2406.07	3191.62	867.881	920.114	877.374	1139.06	1074.1	998.685
Add3	2969.84	-0.82099	0.191178	-4.29565	1.74182e-05	0.000520588	3230.65	3685.92	3394.54	1381.95	2489.34	2827.97	2659.67	2817.89	3411.67	3412.62	3356.06
Npc2	85887.4	0.537045	0.124947	4.29552	1.74288e-05	0.000520588	66820.7	51357.1	60396.9	96174.2	76742.9	102501	102831	103278	95140.7	95222.2	94296.2
Glg1	3210.14	-0.634615	0.147718	-4.29418	1.7534e-05	0.00052171	4192.65	4348.23	4128.18	2148.02	3279.96	2847.6	2929.84	2841.39	2904.06	2822.35	2869.28
Tshz2	762.767	-0.750353	0.174105	-4.29415	1.75365e-05	0.00052171	1375.01	1779.9	1474.99	752.967	1077.71	429.033	463.88	395.042	202.378	229.013	210.501
Sirpa	702.625	-0.7628	0.17692	-4.29198	1.77091e-05	0.000525793	1413.23	1748.97	1451.22	750.951	1058.28	249.568	221.745	292.085	176.942	192.457	173.424
Osr1	176.752	-0.988094	0.227795	-4.28901	1.79473e-05	0.000531805	438.005	479.876	449.05	181.438	277.379	4.20621	1.2744	8.95279	34.2825	38.7064	31.0968
Sbsn	237.538	1.2225	0.285937	4.28616	1.81791e-05	0.000537603	180.787	306.962	159.32	577.577	445.219	189.279	121.068	161.15	157.036	138.698	175.816
Slc6a15	113.193	1.31433	0.304725	4.28479	1.8291e-05	0.000539095	17.6378	14.2773	10.9211	40.3195	31.8014	196.29	161.848	181.294	220.072	192.457	178.208
Casp2	737.679	0.470331	0.109752	4.28451	1.83144e-05	0.000539095	611.443	550.469	618.006	896.102	751.749	842.643	833.455	781.131	748.686	744.024	736.755
Gli3	305.941	-0.860212	0.200723	-4.28422	1.83383e-05	0.000539095	330.708	448.942	380.954	169.342	253.528	283.218	243.41	279.775	345.037	296.749	333.692
Idi1	6589.32	0.31325	0.0730802	4.28261	1.84718e-05	0.000541948	3321.05	3658.96	3462.63	4527.88	4123.58	7569.77	7713.92	7875.1	10337.8	10060.5	9831.37
Maml3	1748.59	-0.679308	0.159054	-4.28092	1.86123e-05	0.000544996	1073.7	1033.52	1142.22	520.122	825.952	2306.4	2310.48	2356.82	2626.48	2491.19	2547.54
Hlcs	420.984	-0.56971	0.133336	-4.2785	1.88156e-05	0.000549125	329.973	360.899	304.506	200.59	243.81	482.312	489.368	506.952	557.368	588.123	566.918
Rab6b	763.063	-0.516067	0.120993	-4.27813	1.88468e-05	0.000549125	334.383	291.098	336.627	208.654	238.51	845.448	771.01	822.538	1473.04	1523.53	1548.86
Dvl1	1713.59	0.587707	0.137346	4.27793	1.8864e-05	0.000549125	1303.73	1426.94	1268.78	2338.53	1675.76	1768.01	1587.9	1751.39	1935.3	1910.59	1882.55
Dennd6b	219.332	1.09282	0.255354	4.27234	1.9343e-05	0.000561968	108.031	132.462	100.217	321.548	167.841	249.568	263.8	249.559	253.248	260.193	306.184
Cd44	3463.33	-0.434592	0.101935	-4.26528	1.99654e-05	0.000578918	3145.4	3325.03	3355.35	2133.91	2706.65	3819.24	3784.96	3803.82	4126.07	3957.73	3938.53
Fmo3	24.7585	3.6071	0.880032	4.26026	2.04189e-05	0.000590089	0	0	0	15.1198	0.883371	29.4434	30.5855	21.2629	58.6121	49.4582	66.9777
Tek	121.843	-1.23525	0.290858	-4.26014	2.043e-05	0.000590089	58.7926	92.8025	59.7449	26.2077	31.8014	287.424	307.13	294.323	61.9297	69.8866	50.2333
Galnt15	54.7654	-1.60938	0.373536	-4.25966	2.04737e-05	0.000590205	144.042	142.773	95.0779	27.2157	53.8856	8.41241	12.744	5.5955	42.0238	31.1802	39.469
Rab26os	40.8748	1.59514	0.374157	4.25831	2.05982e-05	0.000592646	19.8425	23.0023	17.9877	82.655	44.1686	43.4641	57.3478	38.0494	43.1296	33.3306	46.6452
C1s1	2515.56	-0.729935	0.170222	-4.2555	2.08581e-05	0.000598965	6054.9	7041.88	5562.7	3101.58	4402.72	121.98	129.988	98.4807	418.026	364.486	374.357
Flot2	2016.6	-0.32302	0.0760175	-4.24805	2.15643e-05	0.000618053	2444.3	2619.89	2403.29	1910.14	2066.21	1860.55	1933.26	1902.47	1696.43	1717.06	1628.99
Csf2rb	210.842	-0.778473	0.182817	-4.24624	2.1739e-05	0.000621862	327.034	320.446	424.638	208.654	207.592	180.867	216.647	217.105	76.3063	74.1874	65.7817
Cul9	899.175	-0.399954	0.0942729	-4.24579	2.17825e-05	0.00062191	730.498	744.799	740.066	599.753	520.306	1009.49	1041.18	952.353	1187.72	1168.72	1196.03
E030019B13Rik	4934.7	0.918809	0.215707	4.24118	2.22347e-05	0.000633174	1447.77	1250.85	1428.1	3483.61	1738.47	7606.22	7758.53	7773.26	7370.75	7160.69	7263.49
Pcdhgb1	184.344	-0.846417	0.199271	-4.2409	2.22622e-05	0.000633174	250.603	313.308	257.61	131.038	171.374	155.63	189.885	170.103	109.483	137.623	141.132
Nup98	2358.67	-0.60284	0.142275	-4.23809	2.25432e-05	0.000639944	2557.48	2475.53	2739.27	1378.93	2024.69	2389.13	2270.97	2269.53	2596.63	2682.57	2560.7
Znf512b	1486.69	0.420331	0.0992776	4.23421	2.29357e-05	0.000649844	1314.01	1360.31	1372.85	1975.66	1639.54	1400.67	1529.28	1543.24	1439.87	1406.33	1371.85
Cpe	1495.01	-0.908183	0.211684	-4.23158	2.32052e-05	0.000656232	3731.12	4940.74	3315.52	1774.06	2494.64	43.4641	43.3295	30.2157	26.5413	21.5036	23.9206
Mpp6	477.214	-0.600698	0.14166	-4.22974	2.33963e-05	0.000659559	858.372	950.234	826.792	530.202	626.31	199.094	251.056	236.13	230.025	261.269	279.871
Cops7b	487.97	0.717123	0.169349	4.22959	2.34116e-05	0.000659559	284.409	265.717	319.282	571.529	386.033	611.302	635.924	617.743	573.956	519.312	582.467
Cd55	1830.37	0.475032	0.112279	4.22596	2.37922e-05	0.000669014	978.162	934.37	1121.66	1546.25	1270.29	2694.78	2700.45	2798.87	1998.34	2049.29	2041.62
B4galt1	3583.98	-0.566517	0.133876	-4.22501	2.38925e-05	0.000670568	5725.66	6554.08	5574.26	3362.65	4665.08	2250.32	2246.76	2234.84	2286.98	2257.88	2265.28
Xrn1	942.337	-0.42797	0.101457	-4.22134	2.42855e-05	0.000680315	784.881	797.15	829.362	541.29	651.045	1176.34	1115.1	1129.17	1136.85	1136.46	1068.05
Vat1	2951.77	-0.727018	0.172115	-4.20778	2.57895e-05	0.000721088	5902.04	7015.71	5646.86	2928.21	4537.88	1113.24	1199.21	1194.08	901.299	1009.59	1021.41
Nfkbid	43.8755	1.90882	0.452991	4.20297	2.63436e-05	0.0007352	13.2283	23.0023	14.1332	95.7589	37.985	44.8662	26.7623	44.764	50.8709	55.9093	75.3499
Fgfr3	1247.87	0.695399	0.165251	4.20117	2.6554e-05	0.000739682	745.196	493.36	714.369	960.613	1152.8	1751.18	1629.95	1674.17	1502.9	1547.18	1554.84
Rock2	3427.55	-0.338543	0.080618	-4.19939	2.67635e-05	0.000744126	3653.22	3740.65	3774.21	2704.43	3179.25	3530.41	3537.72	3635.95	3316.56	3257.79	3372.8
Zfyve21	731.461	0.670357	0.160177	4.19222	2.76239e-05	0.000766205	837.794	919.3	743.278	1575.49	1086.55	497.734	489.368	476.736	470.003	466.628	483.196
Clec4n	5.98731	4.62373	1.05181	4.19192	2.76607e-05	0.000766205	0	0	0	5.03994	38.8683	2.80414	10.1952	8.95279	0	0	0
Ago2	1623.97	-0.318347	0.0759427	-4.19112	2.77575e-05	0.000767459	1913.7	1873.5	1950.38	1523.07	1544.13	1603.97	1419.68	1525.33	1539.4	1471.92	1498.63
Abhd2	8146.14	-0.614925	0.147089	-4.19026	2.78635e-05	0.000768961	5087.76	3926.26	5028.85	2568.35	3525.53	12796.7	12689.2	12774.5	10605.5	10143.2	10461.7
0610009B22Rik	295.472	0.944472	0.225685	4.18702	2.8264e-05	0.000778569	223.412	269.682	220.992	589.673	333.914	248.166	275.27	278.656	255.46	297.825	257.146
Paip2	3240.31	0.775898	0.18523	4.18622	2.83637e-05	0.00077987	2163.57	2516.77	2035.82	4851.45	2843.57	3670.62	3731.43	3660.57	3346.42	3416.92	3406.29
Fbxl12	381.265	0.778597	0.185785	4.18448	2.85818e-05	0.000784418	225.617	181.639	214.568	434.443	280.912	556.621	558.186	579.693	399.226	362.335	400.67
Oat	12492.9	-0.600659	0.143939	-4.18058	2.90771e-05	0.000796541	8483.04	8563.21	8079.69	4376.69	6638.53	16796.8	16717.5	16545.9	16943.3	17191	17086.5
Acacb	1005.21	-0.542337	0.129853	-4.18001	2.91499e-05	0.000797067	918.634	837.602	911.591	704.584	516.772	940.788	874.236	955.711	1470.83	1459.02	1467.53
Rgcc	1538	0.8607	0.205598	4.17938	2.92299e-05	0.000797788	791.495	977.202	720.151	1924.25	1102.45	1564.71	1657.99	1561.14	2081.28	2249.27	2288.01
Ubp1	1672.82	0.486936	0.116594	4.17685	2.95579e-05	0.00080447	1519.79	1568.12	1421.67	2369.78	1848.9	1627.8	1524.18	1525.33	1624.55	1612.77	1758.16
Mast4	1454.58	-0.398119	0.0953534	-4.17665	2.95829e-05	0.00080447	1300.05	1544.33	1362.57	1054.36	1071.53	1407.68	1391.64	1464.9	1770.53	1762.22	1870.59
3110056K07Rik	82.4801	1.77882	0.425404	4.17343	3.0005e-05	0.00081446	44.8293	38.0728	26.3391	200.59	61.836	81.32	95.5797	91.7661	75.2004	81.7136	110.035
Hivep2	1450.32	-0.405765	0.0973328	-4.17122	3.02969e-05	0.000820886	1262.57	1211.98	1403.68	1031.17	921.356	1609.58	1600.64	1635	1832.46	1762.22	1682.81
Ubr3	3162.62	-0.342288	0.0821938	-4.16698	3.08667e-05	0.000834804	2622.15	2563.57	2542.05	1888.97	2170.44	4047.77	3807.9	3994.06	3819.74	3549.17	3783.04
Prelp	3522.24	-1.01918	0.241904	-4.16641	3.09432e-05	0.000835355	9526.6	9922.73	7906.88	3035.05	5953.04	105.155	124.891	107.434	824.993	606.401	631.504
Dtx4	2338.83	-0.60601	0.145228	-4.16527	3.10988e-05	0.000838033	3921.47	4452.93	3508.89	2179.27	3017.6	1413.29	1361.06	1368.66	1497.37	1545.03	1461.55
Kcnmb2	61.946	2.57538	0.592591	4.16265	3.14578e-05	0.000846176	0.734907	0	3.21209	17.1358	6.1836	92.5365	68.8174	82.8133	126.071	134.397	149.504
Frem2	228.863	-0.887826	0.214935	-4.16064	3.17356e-05	0.000852108	77.9002	88.0434	71.3084	47.3755	37.1016	350.517	364.477	365.945	339.508	369.862	405.454
Itga9	9629.43	-0.614971	0.148182	-4.1586	3.20204e-05	0.000858205	6573.01	5272.29	6553.31	3292.09	4692.47	13236.9	13204	13403.4	13521.7	13253.7	12920.7
Dnmt1	1264.05	-0.66831	0.160736	-4.15593	3.23964e-05	0.000866719	1735.85	1439.63	1763.44	832.598	1233.19	1102.03	1112.55	1107.91	1240.81	1121.41	1215.17
Lynx1	853.175	-0.431033	0.103842	-4.15248	3.28888e-05	0.000878313	823.096	838.395	823.58	546.33	679.312	995.469	999.127	966.902	892.452	905.301	914.963
Ankrd16	275.695	1.07128	0.257842	4.15198	3.29616e-05	0.000878681	142.572	219.712	163.817	486.858	257.944	316.868	307.13	335.73	265.413	259.118	277.479
Pck2	1081.47	-0.650772	0.156779	-4.14955	3.33125e-05	0.0008844	1571.23	1077.14	1431.95	791.271	937.257	1151.1	1122.74	1060.91	902.405	948.308	901.807
Zbtb10	534.46	-0.69496	0.168134	-4.14949	3.33211e-05	0.0008844	264.567	246.68	240.264	118.943	187.275	745.901	769.735	767.702	787.392	844.016	906.591
Adamts10	1502.78	0.845708	0.204109	4.14926	3.33545e-05	0.0008844	1300.05	1861.6	1229.59	3226.57	2066.21	1120.25	1130.39	1151.55	1133.54	1169.79	1141.01
Upk3b	68.4864	2.0096	0.477626	4.1453	3.39376e-05	0.000896897	1.46981	3.96592	4.49693	15.1198	15.0173	127.588	124.891	160.031	119.436	89.2399	92.0943
Ifnlr1	559.064	0.57985	0.139689	4.14524	3.39464e-05	0.000896897	335.853	268.096	320.567	501.978	422.251	715.055	660.137	753.154	703.345	771.979	697.286
C4b	3449.91	-0.701598	0.168357	-4.14433	3.40808e-05	0.00089885	7501.2	9671.29	6821.2	4177.1	5654.46	733.282	667.784	740.844	670.168	694.566	617.152
Ccdc170	48.8767	3.1957	0.759549	4.14293	3.42896e-05	0.000902758	0	3.17273	5.13935	72.5752	4.41686	33.6497	30.5855	31.3348	130.495	115.044	111.231
Lars	1220.81	-0.576343	0.139184	-4.1374	3.51262e-05	0.000923148	1738.06	1592.71	1819.33	954.565	1343.61	1010.89	937.956	982.569	993.088	1031.1	1025
Svep1	3440.06	-1.1427	0.271655	-4.13317	3.57797e-05	0.000937217	8371.33	12441.9	7695.53	4035.99	4582.93	33.6497	33.1343	15.6674	286.425	151.6	192.561
Polr2e	1980.2	0.680097	0.164404	4.13312	3.57875e-05	0.000937217	1384.57	1225.47	1291.26	2569.36	1609.5	2347.06	2297.74	2382.56	2251.59	2179.39	2243.75
Retnlg	25.3801	1.73305	0.42101	4.13054	3.61917e-05	0.000946137	22.7821	10.3114	21.1998	73.5832	53.8856	28.0414	28.0367	23.5011	5.52944	7.52625	4.78412
Pfdn5	2857.36	1.33833	0.323969	4.12925	3.63953e-05	0.00094979	1540.37	2201.88	1566.22	6912.78	2226.98	3177.09	3154.13	3013.73	2678.46	2421.3	2537.98
Ano9	85.2372	1.52505	0.369679	4.12835	3.65382e-05	0.000951849	65.4068	43.6251	56.5328	225.789	103.354	78.5159	79.0126	78.3369	51.9767	56.9845	98.0745
Nfia	1336.38	-0.537437	0.130182	-4.12756	3.66637e-05	0.000951978	1510.97	1739.45	1575.21	947.509	1264.1	1254.85	1222.15	1245.56	1393.42	1239.68	1307.26
Zfp397	808.938	0.4464	0.108148	4.12713	3.67324e-05	0.000951978	700.367	690.07	621.861	987.829	841.853	1034.73	978.737	937.805	709.98	687.039	708.05
Gas5	772.355	1.21717	0.29419	4.12711	3.67352e-05	0.000951978	278.53	475.117	324.421	1158.18	536.206	736.086	726.406	802.394	986.452	1096.68	1375.43
Mal2	6809.46	0.455126	0.110201	4.12632	3.68617e-05	0.000952167	4596.11	3607.4	4578.51	5644.73	6044.91	8190.89	8380.43	8479.41	8634.78	8490.69	8256.2
Tmem198	135.527	0.959204	0.231657	4.1262	3.68805e-05	0.000952167	49.2388	40.4524	48.1814	105.839	75.0865	220.125	206.452	170.103	180.26	198.908	196.149
Serpind1	302.945	1.08931	0.261948	4.12551	3.6991e-05	0.000952167	35.2756	36.4864	23.7695	90.719	45.9353	602.89	653.765	653.554	392.59	396.741	400.67
Cbr2	54233.6	0.894631	0.214723	4.12547	3.69985e-05	0.000952167	3282.1	2339.89	3614.89	7275.66	4175.7	96863.3	97087.3	95202.9	96589.4	96197.3	93941
Ldlrad1	23.9591	3.16726	0.742775	4.12323	3.73593e-05	0.000959791	0.734907	1.58637	1.92725	36.2876	3.53348	16.8248	19.1159	23.5011	47.5532	52.6838	59.8015
Sema3f	282.242	-0.637354	0.154316	-4.12172	3.76059e-05	0.000964253	494.593	442.597	429.778	267.117	317.13	262.187	276.544	218.224	140.448	126.871	129.171
Pnn	1715.24	0.732982	0.17779	4.12137	3.76626e-05	0.000964253	1213.33	1421.39	1202.61	2636.9	1629.82	1773.62	1909.05	1873.37	1843.52	1737.49	1626.6
Fcer1g	12.1104	3.30241	0.755194	4.12056	3.77959e-05	0.000966004	2.20472	0.793184	0	7.05592	23.851	23.8352	20.3903	27.9775	7.74122	8.60143	10.7643
Rac3	517.687	0.691731	0.167641	4.1196	3.79527e-05	0.000966362	296.903	269.682	264.034	537.258	360.415	628.127	707.29	708.39	655.792	659.085	607.583
Dlg5	2073.11	-0.283296	0.0687671	-4.1195	3.79697e-05	0.000966362	2275.27	2235.19	2278.01	1789.18	1927.52	1915.23	1911.59	1855.47	2163.12	2291.21	2162.42
Rgs4	155.278	-1.16229	0.27801	-4.11929	3.80048e-05	0.000966362	415.958	317.273	532.565	183.454	193.458	14.0207	8.92078	20.1438	5.52944	10.7518	5.98015
Usp34	5225.9	-0.358282	0.0870753	-4.11794	3.82282e-05	0.000969501	3739.94	3993.68	4094.13	2821.36	3324.13	6450.92	6270.03	6482.94	6775.78	6574.72	6957.31
Lsm5	154.195	1.41564	0.343997	4.11775	3.82586e-05	0.000969501	102.152	103.907	104.072	421.339	145.756	128.99	135.086	135.411	148.189	119.345	151.896
Cenpf	199.541	-0.775505	0.187178	-4.11711	3.83652e-05	0.000970549	452.703	373.59	506.226	236.877	281.795	84.1241	90.4822	90.647	25.4354	27.9547	25.1166
Taf1	1903.06	-0.266182	0.064803	-4.10924	3.96959e-05	0.00100251	1624.88	1657.75	1616.97	1351.71	1363.04	1978.32	2075.99	2098.31	2383.19	2367.54	2415.98
Myo10	2144.56	-0.534775	0.129972	-4.10866	3.97965e-05	0.00100292	3233.59	3834.25	3220.44	2048.23	2680.15	1330.56	1371.25	1404.47	1553.77	1437.51	1475.9
Ncoa6	2441.27	-0.525433	0.127967	-4.10836	3.98472e-05	0.00100292	2502.36	2073.38	2481.02	1416.22	1846.25	2700.38	2713.19	2723.89	2827.76	2684.72	2884.82
Nsmaf	1374.71	0.41151	0.100176	4.10579	4.02939e-05	0.00101245	1017.11	941.509	1041.36	1435.38	1228.77	1521.24	1596.82	1620.46	1529.44	1522.45	1667.27
Fbn1	5716.28	-0.796658	0.191947	-4.10493	4.04446e-05	0.00101452	12318.5	17317.6	14434.5	7081.12	9861.07	116.372	91.7565	77.2178	592.756	487.056	501.137
Fam129c	21.5447	1.89395	0.461534	4.10387	4.06299e-05	0.00101746	9.5538	14.2773	12.2059	64.5113	30.918	22.4331	17.8416	13.4292	15.4824	17.2029	19.1365
Ppcdc	291.15	1.15531	0.28162	4.10186	4.0984e-05	0.00102363	175.643	232.403	184.374	622.937	269.428	307.053	302.032	306.633	266.519	267.72	267.911
Wdr35	647.654	-0.474404	0.115703	-4.10143	4.10612e-05	0.00102363	660.682	654.377	673.254	422.347	529.139	653.364	667.784	662.507	685.651	758.001	757.087
1700017B05Rik	612.126	-0.682979	0.166252	-4.1013	4.10827e-05	0.00102363	974.487	931.198	1007.31	470.731	734.965	417.817	443.49	426.377	429.085	460.177	437.747
Efcab10	11.3693	4.18675	0.938527	4.10044	4.1236e-05	0.00102573	0	0	0.642418	39.3115	1.76674	5.60828	5.09759	5.5955	21.0119	16.1277	29.9008
Saysd1	256.639	1.08701	0.265652	4.09601	4.20332e-05	0.00104381	216.798	228.437	176.665	605.801	286.212	193.486	210.275	195.842	231.131	234.389	243.99
N4bp2	492.906	-0.590294	0.144448	-4.09255	4.26652e-05	0.00105731	344.672	384.694	442.626	231.837	285.329	555.219	590.046	561.788	691.18	682.739	651.836
Rab17	21.8387	2.37658	0.575081	4.09226	4.2719e-05	0.00105731	5.87926	2.37955	4.49693	38.3036	13.2506	29.4434	21.6647	31.3348	35.3884	36.5561	21.5285
C1ra	1509.6	-0.877503	0.213147	-4.08912	4.33011e-05	0.00106948	3636.32	3908.02	3172.26	1368.85	2511.42	286.022	256.154	308.871	405.861	387.064	364.789
Smim3	774.652	0.46508	0.113711	4.08884	4.33543e-05	0.00106948	621.732	546.504	660.406	906.182	780.9	727.674	741.699	744.201	934.476	957.985	899.415
Tcf4	1318.77	-0.650233	0.158665	-4.08793	4.35236e-05	0.00107188	2213.54	2779.32	2197.71	1257.97	1790.59	710.849	722.583	700.556	697.816	731.122	704.462
Nnat	1040.7	0.524616	0.128322	4.08408	4.42526e-05	0.00108803	703.306	555.229	656.551	1012.02	828.602	1389.45	1431.15	1492.88	1135.75	1157.97	1084.8
Sepn1	2385.94	-0.366987	0.0898843	-4.08243	4.45669e-05	0.00109087	2769.13	2758.69	2676.96	1916.19	2320.62	2323.23	2264.6	2346.75	2268.18	2267.55	2333.45
Spred2	1532.62	-0.669869	0.164247	-4.08242	4.45682e-05	0.00109087	1527.14	1327.79	1468.57	697.528	1106.86	1947.47	1838.95	1820.77	1687.59	1713.84	1722.28
Trip12	5938.38	-0.479235	0.117421	-4.08232	4.45883e-05	0.00109087	6107.81	6293.91	6283.49	3782.98	5141.22	6420.07	6067.4	6328.51	6304.67	6200.56	6391.58
Gapdh	12257.5	-0.399851	0.0978273	-4.08118	4.48072e-05	0.00109443	22166.3	19358.4	21550.6	14450.5	17414.8	6682.26	6759.4	6684.38	6364.39	6751.05	6649.93
2010016I18Rik	41.8093	2.33413	0.568577	4.07993	4.505e-05	0.00109856	7.34907	7.13865	15.418	87.695	27.3845	60.289	90.4822	58.1932	37.6002	51.6086	16.7444
Spidr	452.385	-0.491013	0.120441	-4.0795	4.51331e-05	0.00109878	418.897	402.144	444.553	280.221	318.897	478.105	537.795	542.763	521.979	501.033	529.841
Slc12a5	98.006	1.75755	0.428985	4.07892	4.52462e-05	0.00109973	24.9868	36.4864	34.0482	179.422	46.8187	141.609	110.872	126.458	136.024	119.345	121.995
1810064F22Rik	76.6542	1.68336	0.409521	4.07773	4.54781e-05	0.00110357	4.40944	15.8637	10.2787	45.3595	22.9677	151.423	146.556	170.103	109.483	80.6384	86.1142
Scgb1c1	213.167	1.29751	0.316028	4.07658	4.57025e-05	0.00110385	49.2388	30.9342	36.6178	136.078	59.1859	328.084	428.197	379.375	296.378	326.854	273.891
Rrbp1	8447.84	-0.473321	0.116061	-4.07606	4.58055e-05	0.00110385	10963.3	11601.9	10919.8	6857.34	9207.38	6992.12	6853.7	7093.97	7319.87	7361.75	7755.06
Flcn	2533.44	0.511439	0.125327	4.07598	4.58208e-05	0.00110385	1521.99	1466.6	1401.11	2407.08	1769.39	3350.94	3480.38	3181.6	3161.73	3002.98	3124.03
Klhl17	611.27	0.535514	0.13127	4.07582	4.58518e-05	0.00110385	394.645	401.351	389.305	655.192	492.921	715.055	652.491	683.77	750.898	808.535	779.812
Capn15	517.803	0.626851	0.153698	4.07578	4.58609e-05	0.00110385	366.719	358.519	356.542	656.2	461.12	580.457	549.265	494.642	645.839	611.777	614.759
Ormdl1	469.846	0.879491	0.215712	4.0735	4.63117e-05	0.0011129	288.819	328.378	289.731	723.736	395.75	497.734	570.93	549.478	534.144	506.409	483.196
4833420G17Rik	684.785	0.468363	0.114936	4.07249	4.65126e-05	0.00111593	452.703	498.119	501.086	736.84	605.109	820.21	741.699	785.608	799.557	799.933	791.772
Slc38a4	823.671	-1.24125	0.312942	-4.07079	4.68545e-05	0.00112232	33.8057	23.7955	28.9088	14.1118	8.83371	1291.31	1326.65	1286.96	1678.74	1677.28	1689.99
Tcirg1	667.37	0.714436	0.175657	4.07028	4.69573e-05	0.00112297	590.131	754.318	521.644	1160.19	887.788	517.363	564.558	562.907	592.756	548.341	641.072
Spen	4063.92	-0.236404	0.0582174	-4.06293	4.84612e-05	0.00115536	3034.43	3043.45	3012.94	2592.55	2551.18	4513.26	4259.03	4504.37	5815.87	5602.76	5773.24
Pisd-ps2	391.594	1.17025	0.287495	4.0629	4.84671e-05	0.00115536	179.317	261.751	170.883	644.105	286.212	520.168	519.954	537.168	374.896	395.666	417.414
Igfbp4	15590.1	-0.623025	0.151726	-4.05968	4.91407e-05	0.00116788	37426.6	44507.1	36658.3	22431.8	29046.1	98.1448	103.226	86.1706	434.614	353.734	345.653
Cpd	3124.06	-0.643869	0.158527	-4.05964	4.9149e-05	0.00116788	3733.33	4702.79	3828.17	2124.84	3094.45	2973.79	2810.04	2823.49	2914.02	2689.02	2670.74
Clk2	786.551	0.584682	0.144026	4.05659	4.97941e-05	0.00118132	518.845	551.263	548.625	941.461	681.079	884.705	811.791	947.877	973.182	901	892.238
Tbx6	28.607	1.97398	0.486169	4.0519	5.08026e-05	0.00120333	11.7585	16.6569	7.70902	69.5512	31.8014	25.2372	19.1159	29.0966	26.5413	47.3079	29.9008
Dynlt1a	67.9711	1.32781	0.328505	4.04919	5.13954e-05	0.00121543	53.6482	57.1092	48.1814	182.446	90.1039	49.0724	59.8966	49.2404	59.718	40.8568	57.4094
Rest	859.059	-0.483776	0.119562	-4.04773	5.1716e-05	0.00122107	853.227	873.295	873.689	531.21	704.93	970.232	941.779	962.425	896.875	946.158	895.827
Adnp	1394.47	-0.715741	0.176986	-4.04626	5.20424e-05	0.00122683	1548.45	1270.68	1647.8	707.608	1098.03	1399.26	1447.71	1520.86	1613.49	1621.37	1463.94
Ifitm1	61.8536	1.92246	0.477303	4.04546	5.22207e-05	0.0012271	52.1784	41.2456	37.9027	291.309	67.1362	32.2476	40.7807	36.9303	29.859	26.8795	23.9206
Dennd1a	890.809	-0.499215	0.123407	-4.04517	5.22859e-05	0.0012271	1016.38	999.411	1023.37	612.857	817.118	914.149	850.022	879.612	854.852	925.729	905.395
Parp4	1823.4	-0.407782	0.100938	-4.0451	5.23012e-05	0.0012271	1246.4	1162.81	1302.18	841.67	1020.29	2464.84	2429	2356.82	2442.91	2326.69	2463.82
Upk1b	24.8895	2.2978	0.559612	4.04462	5.24075e-05	0.00122765	3.67454	3.96592	1.28484	19.1518	14.1339	23.8352	43.3295	33.573	55.2944	40.8568	34.6849
Hras	1564.8	0.734047	0.181652	4.04394	5.25603e-05	0.0012293	1505.09	1400.76	1419.1	3040.09	1776.46	1371.22	1297.34	1383.21	1321.54	1310.64	1387.39
Mief2	408.271	0.511314	0.126484	4.0401	5.34288e-05	0.00124765	318.215	285.546	273.028	428.395	405.467	471.095	490.643	442.044	437.932	438.673	499.941
Mef2a	2128.98	-0.397675	0.0985368	-4.0364	5.42781e-05	0.0012655	2206.93	2284.37	2213.77	1522.06	1866.56	2397.54	2184.32	2353.47	2149.85	2160.03	2079.9
Slc9a1	1421.22	-0.381253	0.0944389	-4.0356	5.44621e-05	0.0012678	1771.13	1763.25	1755.73	1224.71	1479.65	1295.51	1283.32	1357.47	1255.18	1251.51	1196.03
Mau2	1917.52	0.418902	0.103776	4.03429	5.4767e-05	0.00127291	1329.45	1434.08	1349.08	2023.03	1645.72	2164.79	2319.4	2124.05	2232.79	2301.96	2168.4
Snrpg	598.138	1.54854	0.38556	4.02948	5.59001e-05	0.00129635	408.608	591.715	418.214	2301.24	576.841	417.817	401.435	363.707	395.908	365.561	338.477
Cyp4f15	8.73618	4.36647	1.00553	4.02927	5.595e-05	0.00129635	0	0	0.642418	59.4713	0.883371	7.01034	2.54879	4.4764	5.52944	10.7518	4.78412
Tmsb4x	43650.9	1.18992	0.295594	4.02734	5.64122e-05	0.00130503	32236.7	32821.1	30224.5	110175	37108.7	40919.4	41668.9	40295.4	39259	37031.3	38420.1
6820431F20Rik	3147.05	0.38003	0.0943327	4.02624	5.66749e-05	0.00130772	2096.69	2295.47	2225.34	3141.9	2603.29	3878.12	3918.77	3841.87	3438.21	3507.23	3670.62
Dab2	696.299	-0.860199	0.211479	-4.02612	5.67046e-05	0.00130772	1643.99	2151.91	1552.08	808.407	1155.45	50.4745	63.7198	58.1932	72.9886	49.4582	52.6253
Pbld2	261.6	0.693118	0.172169	4.02182	5.77498e-05	0.00132927	173.438	144.359	179.877	307.436	232.327	354.723	358.105	348.04	266.519	279.547	233.226
Dcxr	2004.2	0.460782	0.114472	4.02154	5.78178e-05	0.00132927	1414.7	1083.49	1270.06	1810.35	1651.02	2731.23	2885.23	2779.84	2157.59	2084.77	2177.97
5031425E22Rik	499.81	0.7393	0.183432	4.02008	5.81784e-05	0.00133537	196.955	237.162	207.501	430.411	286.212	754.313	777.382	796.799	526.403	625.754	659.013
Zfp606	308.346	0.914337	0.227191	4.01974	5.82625e-05	0.00133537	173.438	226.851	158.677	443.515	263.245	357.528	396.337	395.042	319.602	310.727	346.849
Pfkfb2	7237.63	0.324715	0.0806579	4.01893	5.84625e-05	0.00133612	2661.83	2292.3	2539.48	3261.85	2997.28	11467.5	11144.6	11420.4	10733.8	10498	10596.8
2810013P06Rik	304.597	0.846076	0.210145	4.01877	5.85035e-05	0.00133612	163.149	171.328	149.041	370.94	212.009	392.579	397.612	361.469	377.108	377.388	377.946
Frs3	112.493	0.811841	0.201656	4.01852	5.85647e-05	0.00133612	57.3228	57.1092	59.1025	110.879	93.6373	140.207	147.83	160.031	136.024	147.3	127.975
Prpf4b	1947.44	0.498446	0.123982	4.01672	5.90134e-05	0.00134429	1255.96	1269.09	1255.93	2063.35	1502.61	2295.19	2333.42	2182.24	2414.15	2457.86	2392.06
Pole	133.151	-0.718423	0.178077	-4.01461	5.95439e-05	0.00135431	291.758	264.923	258.252	168.334	161.657	67.2993	50.9759	52.5977	49.765	44.0823	55.0174
Cfh	4082.9	-0.873675	0.215645	-4.01375	5.9762e-05	0.00135719	9356.11	12063.5	9263.67	4154.93	7003.37	241.156	216.647	287.608	880.287	693.491	751.107
Ildr2	829.282	-0.951033	0.233562	-4.01327	5.98826e-05	0.00135786	2203.25	2389.86	2066.02	823.527	1476.11	37.8559	28.0367	23.5011	28.7531	23.6539	21.5285
Gpn3	693.102	0.444154	0.110639	4.01132	6.03809e-05	0.00136707	480.629	418.801	490.807	654.184	609.526	848.252	847.474	835.967	874.758	793.482	770.243
Ankrd11	4387.02	-0.269397	0.0671669	-4.0106	6.05635e-05	0.00136912	4884.93	4839.21	4867.6	4226.5	3845.31	4182.37	4065.32	4260.41	4528.61	4283.51	4273.42
Cox7a2	1867	1.28256	0.321022	4.00636	6.16622e-05	0.00139184	1486.72	2009.13	1386.34	6079.18	2021.15	1498.81	1284.59	1372.02	1089.3	1136.46	1173.31
Tmem139	255.639	0.987495	0.246417	4.00577	6.18168e-05	0.00139322	199.895	137.221	186.944	449.563	250.877	283.218	279.093	278.656	222.284	262.344	261.931
Pros1	1494.91	-0.831234	0.206129	-4.00043	6.32284e-05	0.00142288	3380.57	4120.59	3479.98	1488.8	2621.85	182.269	219.196	183.532	263.201	250.517	253.558
Robo1	360.445	-0.963979	0.241517	-3.99846	6.37562e-05	0.00143259	286.614	407.696	328.918	117.935	227.026	413.61	374.673	435.33	444.567	475.229	453.295
Snrnp48	266.627	0.76712	0.191761	3.99805	6.38666e-05	0.0014329	178.582	183.225	194.01	389.084	245.577	291.63	258.702	252.916	307.437	317.178	314.556
Plet1	292.064	1.78577	0.440392	3.99347	6.51143e-05	0.0014587	9.5538	7.13865	29.5512	82.655	30.918	497.734	433.295	490.165	516.45	559.093	556.154
Wdfy1	857.95	0.899528	0.224796	3.99148	6.5662e-05	0.00146875	349.816	416.421	443.911	996.901	517.656	1106.23	1115.1	1233.25	1032.9	1090.23	1135.03
Tgm2	3650.02	-0.691323	0.172514	-3.98521	6.74211e-05	0.00150584	8158.21	8731.37	8025.09	3870.68	6409.74	741.694	695.82	703.913	904.617	934.331	974.765
Osmr	3004.02	-0.541351	0.135742	-3.98447	6.76296e-05	0.00150823	3978.79	5070.82	3770.99	2646.98	3217.24	2412.96	2422.63	2401.59	2399.78	2357.87	2364.55
9930012K11Rik	166.983	0.594994	0.149403	3.98379	6.78245e-05	0.00151031	150.656	149.912	141.974	232.845	213.776	128.99	140.184	138.768	184.683	172.029	182.993
Abl1	2944.1	-0.367057	0.0921655	-3.98211	6.83065e-05	0.00151781	3432.02	3410.69	3311.02	2348.61	2894.81	2749.46	2736.13	2705.98	2930.6	2943.84	2921.9
Pop5	485.581	1.38234	0.347495	3.9819	6.83651e-05	0.00151781	351.286	346.621	332.13	1430.34	409.001	443.054	421.825	418.543	384.849	404.267	399.474
Ace	4127.38	-0.680162	0.16951	-3.97932	6.91116e-05	0.00153209	8635.16	11831.9	9528.35	5300	7191.52	834.231	881.882	844.92	134.918	101.067	117.211
6430706D22Rik	847.554	0.639029	0.160807	3.97749	6.96453e-05	0.00154163	813.542	866.157	843.495	1583.55	1045.03	740.292	676.705	693.841	648.051	681.664	730.774
Cxcl13	1923.82	-0.855776	0.210446	-3.97649	6.9941e-05	0.00154466	4899.63	6228.08	4293.92	2397	3326.78	7.01034	5.09759	4.4764	0	0	0
Ano6	6835.66	-0.51223	0.129037	-3.97632	6.999e-05	0.00154466	4480.73	4494.18	4631.83	2607.67	3738.43	8939.59	9068.61	9010.99	9456.45	9348.68	9415.15
Ktn1	1383.96	-0.304309	0.0766888	-3.96982	7.19282e-05	0.00158301	1241.99	1298.44	1178.84	997.908	1007.93	1582.94	1528	1529.81	1590.27	1639.65	1627.8
Gm608	2941.36	-0.456374	0.115123	-3.96978	7.19403e-05	0.00158301	2129.76	1793.39	2184.22	1327.52	1635.12	4155.73	4067.87	4065.69	3641.69	3696.47	3657.46
Fndc3b	4552.03	-0.569318	0.143161	-3.96911	7.21407e-05	0.00158507	7490.91	8096.82	7624.22	4187.18	6229.53	2591.02	2696.62	2587.36	2936.13	2837.4	2795.12
Acvr2b	89.7122	1.11125	0.278893	3.96817	7.24281e-05	0.00158904	31.601	18.2432	35.9754	63.5033	62.7194	140.207	155.476	149.959	95.1064	120.42	113.623
Mlx	957.168	0.551612	0.139118	3.96772	7.25645e-05	0.00158969	939.212	994.652	918.016	1635.97	1157.22	816.004	839.827	844.92	777.439	782.73	822.869
Mybbp1a	1882.3	-0.490554	0.123638	-3.96523	7.33262e-05	0.00160401	2543.51	2368.45	2593.44	1506.94	2049.42	1474.98	1515.26	1501.83	1739.56	1737.49	1674.44
Retnla	764.368	2.15994	0.548553	3.96205	7.43092e-05	0.00162076	560.734	239.541	736.854	4026.91	1134.25	290.228	247.233	245.083	378.214	287.073	261.931
Zfp386	431.207	0.556634	0.140481	3.96205	7.43098e-05	0.00162076	337.322	376.762	350.76	593.705	453.169	480.91	493.191	509.19	405.861	385.989	356.417
Ss18l1	294.197	0.556002	0.140295	3.96054	7.47806e-05	0.00162859	207.979	202.262	214.568	343.724	271.195	354.723	356.831	362.588	324.025	295.674	302.596
Rpl22l1	683.243	1.12171	0.282983	3.9602	7.48876e-05	0.00162859	385.826	511.603	371.318	1314.42	550.34	814.602	796.498	725.176	690.074	621.454	734.362
Ppp1r1b	1147.98	0.876812	0.219887	3.95668	7.59997e-05	0.00165036	156.535	94.3889	161.247	199.582	306.53	2054.03	2106.58	2244.91	1692.01	1862.21	1749.79
Gm6297	7.72252	2.88526	0.709749	3.95566	7.63223e-05	0.00165495	1.46981	2.37955	1.28484	20.1598	13.2506	14.0207	8.92078	7.83369	3.31766	7.52625	4.78412
Nr6a1	221.865	0.872737	0.2205	3.95498	7.65426e-05	0.00165597	166.824	137.221	135.55	328.604	212.009	272.001	251.056	255.155	268.731	195.683	217.677
Agr2	10.3311	4.42958	1.01214	3.95482	7.65922e-05	0.00165597	0	0	1.28484	86.687	1.76674	9.81448	3.82319	1.1191	2.21178	2.15036	4.78412
Rbpms	2260.76	-0.342497	0.0867181	-3.94946	7.83289e-05	0.00169106	2561.15	2429.52	2476.52	1803.29	2119.21	2312.01	2259.5	2379.2	2106.72	2185.84	2235.38
Ibtk	1516.78	-0.456165	0.115522	-3.94831	7.87032e-05	0.00169668	1821.84	1576.06	1863.66	1150.11	1403.68	1496.01	1417.13	1543.24	1484.1	1503.1	1425.67
Rps19	10511.9	1.04972	0.265734	3.94765	7.89216e-05	0.00169689	6870.65	7789.06	6045.15	20583.1	8299.27	12498	12656	12198.2	9494.05	9525.01	9672.3
Slc9a5	194.94	1.18663	0.300356	3.94759	7.89409e-05	0.00169689	102.152	158.637	97.6476	372.956	179.324	183.671	214.099	193.604	202.378	225.788	214.089
Gm19990	451.021	1.15974	0.292413	3.94718	7.90773e-05	0.00169737	152.861	120.564	167.671	472.747	193.458	632.333	591.32	683.77	697.816	584.897	663.797
Mki67	925.847	-0.515153	0.130001	-3.9451	7.97653e-05	0.00170917	1984.98	1822.74	2199.64	1517.02	1287.96	332.29	331.343	337.968	138.236	105.368	126.779
Lama3	1410.8	-0.400994	0.101766	-3.94483	7.9857e-05	0.00170917	936.272	1054.93	1110.1	736.84	826.835	1578.73	1656.72	1601.43	1948.58	1994.46	2073.92
Iars	1416.16	-0.660635	0.16716	-3.94374	8.02201e-05	0.00171374	2566.3	2115.42	2500.29	1195.47	1826.81	796.375	802.87	833.729	1032.9	916.053	991.509
Pygl	969.29	-0.684406	0.173996	-3.9435	8.03007e-05	0.00171374	609.238	664.688	656.551	297.357	498.221	1414.69	1420.95	1486.16	1167.82	1207.43	1239.09
Mapk1ip1	433.642	0.626311	0.158699	3.94159	8.0942e-05	0.00172495	266.771	262.544	256.325	482.826	328.614	513.157	556.911	527.096	509.814	528.988	537.017
Ipo4	1034.87	-0.432936	0.10973	-3.94069	8.12478e-05	0.00172899	1638.84	1621.27	1456.36	1058.39	1267.64	663.179	635.924	659.149	843.793	768.753	770.243
Man2c1os	11.9289	2.598	0.653739	3.93893	8.18455e-05	0.00173922	2.93963	5.55229	2.56967	36.2876	17.6674	14.0207	10.1952	4.4764	7.74122	11.827	17.9405
Eif4enif1	1352.08	-0.465184	0.118139	-3.93759	8.23044e-05	0.00174438	1509.5	1518.95	1535.38	952.549	1247.32	1246.44	1239.99	1372.02	1443.18	1442.89	1364.67
Kdm5a	2018.5	-0.31942	0.081171	-3.93754	8.23228e-05	0.00174438	1604.3	1797.35	1649.09	1327.52	1368.34	2333.04	2519.48	2363.54	2359.97	2417	2463.82
Akap8	2131.72	0.533105	0.135238	3.93603	8.28401e-05	0.00175284	1108.24	1192.16	1155.71	1963.56	1375.41	2684.96	2686.43	2592.95	2992.53	2796.54	2900.37
Snhg6	246.048	1.58093	0.404163	3.93542	8.3053e-05	0.00175485	183.727	283.167	195.938	1093.67	292.396	107.959	115.97	135.411	103.953	111.819	82.5261
Lyz2	368555	0.892424	0.225015	3.93494	8.32189e-05	0.00175586	47702.8	51625.2	43521.3	120040	57068.4	624020	623748	622096	625870	623928	614484
1110034G24Rik	81.8162	1.18055	0.299766	3.93428	8.34476e-05	0.00175819	53.6482	48.3842	40.4723	142.126	76.8533	93.9386	108.324	89.5279	96.2123	76.3377	74.1539
Trove2	1933.79	-0.463013	0.118021	-3.93295	8.39111e-05	0.00176387	863.516	914.541	980.973	579.593	750.865	3168.68	3174.52	3265.53	2651.92	2512.69	2408.8
Tyk2	924.249	0.45113	0.114706	3.93251	8.40652e-05	0.00176387	799.579	730.522	806.877	1179.35	954.924	832.829	907.37	858.349	994.194	1020.34	1082.41
Prpf39	906.106	0.724993	0.183906	3.93248	8.40731e-05	0.00176387	352.756	483.049	395.73	826.55	534.44	1245.04	1223.42	1303.75	1222.01	1156.89	1223.54
Kcnc3	10035.2	0.936366	0.23728	3.92979	8.50189e-05	0.00178121	3739.94	3259.19	3325.8	9136.41	4105.91	14818.5	15097.8	14858.3	13880	14185.9	13979.2
Pnpla3	156.336	1.48053	0.386125	3.92749	8.58353e-05	0.00179578	166.089	288.719	120.775	690.472	444.336	1.40207	0	1.1191	3.31766	1.07518	2.39206
Egfr	1226.76	-0.761018	0.192977	-3.92666	8.61339e-05	0.00179862	2312.02	3152.11	2098.78	1212.61	1755.26	454.27	475.35	443.163	561.791	507.485	521.469
Tmem132a	683.471	-0.487883	0.123868	-3.92644	8.62126e-05	0.00179862	1318.42	1409.49	1320.81	847.718	1075.06	222.929	216.647	233.892	273.154	301.05	299.008
Timp2	12145.6	-0.681097	0.172239	-3.92541	8.65805e-05	0.00180376	28041.1	33248.7	26838.3	14269.1	22389.9	1331.97	1446.44	1474.97	1606.86	1525.68	1428.06
Tmed6	38.8761	1.47889	0.375956	3.92495	8.67472e-05	0.00180471	19.8425	21.416	10.9211	61.4873	37.985	40.66	42.0551	52.5977	47.5532	44.0823	49.0372
Ttll3	99.964	1.57184	0.400147	3.92404	8.70769e-05	0.00180903	52.1784	58.6956	39.8299	238.893	71.5531	61.691	68.8174	59.3123	159.248	149.45	139.936
Ramp2	68.8321	-1.17717	0.298611	-3.92213	8.77689e-05	0.00182087	61.7322	84.0775	79.6599	28.2237	37.1016	141.609	141.458	161.15	5.52944	11.827	4.78412
Krtcap3	331.416	0.854318	0.217336	3.92131	8.80679e-05	0.00182453	150.656	142.773	179.877	356.828	218.193	443.054	508.484	402.876	384.849	453.726	404.258
BC064078	25.743	1.73212	0.441078	3.9191	8.88819e-05	0.00183883	11.0236	10.3114	13.4908	56.4473	25.6178	29.4434	24.2135	21.2629	27.6472	29.0298	34.6849
Mrpl14	643.44	1.20947	0.30831	3.91801	8.92834e-05	0.00184457	333.648	443.39	348.191	1293.25	470.837	794.973	688.174	659.149	666.851	720.37	659.013
Arhgef10l	869.411	-0.517425	0.132242	-3.917	8.96578e-05	0.00184974	740.052	805.081	662.333	444.523	579.491	1096.42	1097.26	1085.53	978.711	1051.53	1022.61
Tyrobp	9.69057	3.22903	0.777952	3.91654	8.98303e-05	0.0018507	0	2.37955	0.642418	11.0879	16.7841	23.8352	21.6647	29.0966	1.10589	0	0
Usp11	427.958	-0.518101	0.132701	-3.91594	9.00522e-05	0.0018507	219.002	236.369	238.337	163.294	159.007	640.745	563.283	599.837	597.18	649.408	641.072
Bhlhe40	3480.72	-0.548115	0.139907	-3.91587	9.00779e-05	0.0018507	4451.33	4053.17	4852.83	2530.05	3550.27	2652.71	2570.46	2624.29	3511.2	3630.88	3860.79
Heatr5b	1205.66	-0.686393	0.175423	-3.91491	9.04372e-05	0.00185552	1244.2	1406.31	1196.18	604.793	981.425	1305.33	1181.37	1191.84	1426.6	1343.97	1380.22
Dedd2	476.29	0.527949	0.134719	3.91312	9.11109e-05	0.00185985	303.517	231.61	256.967	369.932	392.217	628.127	597.692	557.311	624.827	631.13	645.856
Aldh1a2	572.555	-0.845692	0.214113	-3.91311	9.11138e-05	0.00185985	1344.15	1635.54	1293.83	673.336	910.756	82.7221	99.4029	90.647	79.624	46.2327	41.8611
Lbh	2941.91	-0.759368	0.191946	-3.91308	9.1128e-05	0.00185985	7319.68	8918.56	6276.43	3670.09	5210.12	88.3303	87.9334	90.647	275.366	219.337	204.521
Gtf2ird1	976.938	-0.429761	0.109834	-3.91302	9.11481e-05	0.00185985	1115.59	1008.14	1078.62	707.608	874.537	923.963	921.389	957.949	1064.97	1006.37	1087.19
AU041133	102.571	1.22877	0.313323	3.91182	9.16026e-05	0.00186656	42.6246	57.1092	41.7572	155.23	69.7863	131.794	137.635	138.768	122.754	117.195	113.623
C1galt1c1	1126.99	0.389504	0.099614	3.90653	9.363e-05	0.00190526	766.508	687.69	667.472	986.821	867.47	1431.51	1446.44	1373.13	1422.17	1348.27	1399.36
Bri3	4312.55	0.743917	0.190331	3.90534	9.40931e-05	0.00191107	2987.4	2925.26	2833.71	6322.1	3479.6	5447.04	5627.73	5275.43	4204.59	4224.38	4110.76
Zfp26	481.872	0.486658	0.124558	3.90514	9.41726e-05	0.00191107	355.695	351.38	370.675	556.41	453.169	619.714	537.795	549.478	502.073	504.259	499.941
Mon2	3009.15	-0.312713	0.0801889	-3.90166	9.55339e-05	0.00193606	2586.87	2574.67	2660.9	1974.65	2220.8	3502.37	3317.25	3426.68	3797.62	3594.32	3444.57
Lmo7	6003.54	0.533753	0.136711	3.90095	9.58141e-05	0.0019391	4470.44	3200.5	4441.04	5579.22	6125.3	7481.44	7517.66	7574.06	6403.09	6648.91	6597.3
Rpl34-ps1	4205.09	1.33192	0.342026	3.89983	9.62601e-05	0.00194547	2861.73	3903.26	2728.35	12656.3	3685.42	3861.3	3744.18	3492.71	3336.46	3137.37	2848.94
Arid1a	5405.51	-0.371365	0.0953226	-3.89848	9.67987e-05	0.0019537	4792.33	4003.2	4904.22	3603.56	3453.98	6003.66	5970.55	5822.67	6850.98	7025.22	7030.26
Exoc7	966.154	-0.324083	0.0831316	-3.89812	9.69425e-05	0.00195396	1103.83	1042.24	1078.62	824.534	891.322	909.943	890.803	954.592	967.652	997.766	966.392
Emc6	1994.87	0.736499	0.188993	3.89541	9.80323e-05	0.00197325	1545.51	1476.91	1413.96	3170.12	1777.34	2156.38	2169.02	2213.58	2035.94	1961.13	2023.68
Sp3os	106.474	1.28681	0.330219	3.89128	9.97159e-05	0.00200218	51.4435	73.7661	48.1814	198.574	89.2205	126.186	132.537	119.744	117.224	93.5406	120.799
Cebpb	2864.83	-0.497989	0.12777	-3.89123	9.97386e-05	0.00200218	4638.74	4910.6	4413.41	2764.91	3819.7	1554.89	1641.42	1584.64	2061.38	2090.15	2033.25
Mrc2	4646.73	-0.690046	0.176584	-3.8905	0.00010004	0.00200551	9068.02	11363.9	8655.94	4695.21	7309.9	1177.74	1167.35	1102.31	2277.02	2103.05	2193.52
4930556M19Rik	745.572	0.724437	0.185486	3.88989	0.00010029	0.0020077	251.338	168.155	244.119	425.371	309.18	1256.25	1324.1	1318.3	975.393	1022.5	906.591
Nup205	886.271	-0.514647	0.132225	-3.88958	0.000100419	0.0020077	1168.5	1154.88	1201.96	703.576	938.14	722.065	635.924	712.866	778.545	866.594	865.926
Srbd1	372.972	-0.516578	0.132865	-3.88893	0.000100686	0.00201026	435.065	374.383	375.815	272.157	279.145	353.321	368.301	396.161	431.296	381.689	435.355
Arhgef1	3192.6	0.247498	0.0636355	3.88862	0.000100817	0.00201026	2783.83	2644.47	2657.68	3095.53	3302.92	3495.36	3403.91	3344.99	3413.88	3514.76	3461.31
Rtkn2	413.632	0.570567	0.147391	3.88732	0.000101357	0.00201807	654.068	593.301	663.618	847.718	1050.33	82.7221	91.7565	114.148	143.765	149.45	159.072
Ccdc129	10.8871	3.56638	0.855394	3.88692	0.000101524	0.00201807	0.734907	0	1.28484	29.2317	6.1836	2.80414	6.37198	12.3101	22.1178	27.9547	10.7643
P2ry2	665.652	-0.573304	0.147729	-3.8867	0.000101616	0.00201807	507.086	512.397	568.54	292.317	416.068	821.612	818.163	843.801	907.934	825.738	808.516
Map4k2	967.452	0.477301	0.122542	3.88617	0.000101837	0.00201977	370.393	375.969	419.499	610.841	474.37	1326.36	1387.82	1397.75	1423.28	1397.73	1457.96
Csf1r	82.924	0.892713	0.229699	3.88256	0.000103364	0.00204732	47.0341	53.9365	52.6783	109.871	82.1535	100.949	98.1285	106.314	85.1534	94.6158	81.33
Snd1	6359.59	-0.646241	0.166898	-3.87751	0.000105533	0.0020875	5778.58	5012.13	5541.5	2632.87	4299.37	7977.77	8078.4	8074.3	7522.25	7517.65	7520.64
Mars	1298.09	-0.471473	0.121484	-3.876	0.000106186	0.00209763	2106.24	1737.07	2078.22	1281.15	1563.57	870.685	895.901	896.398	965.44	974.112	910.179
Ogfrl1	732.567	-0.704637	0.181778	-3.87377	0.000107167	0.00211419	1105.3	750.352	1056.14	512.058	674.896	796.375	741.699	766.583	598.286	527.913	528.645
Pde7a	1949.25	0.473342	0.12217	3.87295	0.000107526	0.00211848	1596.22	1259.58	1672.21	2107.7	2089.17	2267.15	2153.73	2199.03	1956.32	1990.16	2150.46
Pkd2	4209.39	-0.660822	0.170104	-3.87178	0.000108044	0.00212586	7595.27	9814.86	7087.8	4222.46	6092.61	1915.23	1984.24	1923.73	1889.96	1978.33	1798.83
Kdm5b	1409.26	-0.427258	0.110337	-3.87027	0.000108717	0.00213628	1777.74	1768.01	1909.91	1195.47	1506.15	1190.36	1241.26	1244.44	1173.35	1210.65	1284.54
Tc2n	3124.57	0.392243	0.101289	3.86828	0.000109605	0.00214722	1861.52	1656.96	1922.12	2595.57	2169.56	4056.19	4232.27	4085.83	4046.45	3856.67	3887.1
Fxyd6	869.401	-0.648771	0.166697	-3.86828	0.000109607	0.00214722	1635.9	2248.68	2108.42	1422.27	1127.18	168.248	174.592	146.602	173.624	167.728	190.169
Tbl3	627.747	-0.535136	0.138289	-3.86806	0.000109707	0.00214722	798.844	698.795	846.707	466.699	609.526	506.147	540.344	542.763	618.192	650.483	626.72
4933434E20Rik	1163.49	0.348122	0.0900049	3.86737	0.000110014	0.0021504	1051.65	991.48	973.264	1358.77	1203.15	1170.73	1238.71	1283.61	1177.77	1157.97	1191.25
Zbtb26	195.647	0.652289	0.16872	3.86243	0.000112265	0.00219153	131.548	138.014	115.635	209.662	194.342	225.733	259.977	255.155	233.342	202.134	186.581
Usp24	2695.04	-0.257276	0.0666591	-3.86085	0.000112993	0.00220162	2431.07	2324.03	2558.75	2026.06	2053.84	2920.51	2897.98	2989.11	3148.46	3163.18	3132.4
Gpi1	5951.57	-0.371221	0.0960985	-3.86067	0.000113078	0.00220162	8206.71	7839.83	7795.74	5468.34	6813.44	5096.52	5128.17	5050.49	4546.31	4723.26	4798.47
Zfp958	166.899	0.882136	0.228511	3.86027	0.000113261	0.00220231	129.344	125.323	119.49	293.325	170.491	178.063	179.69	179.056	152.613	170.953	137.543
Ccp110	1628.33	0.612093	0.15794	3.85955	0.000113596	0.00220591	362.309	383.108	485.668	729.784	528.256	2497.08	2580.65	2601.91	2612.11	2481.51	2649.21
Pld3	2724.35	-0.538034	0.139225	-3.85923	0.000113743	0.00220591	4092.7	4393.44	4047.88	2346.6	3400.1	2054.03	2004.63	2036.76	1930.88	1884.79	1776.1
2810410L24Rik	97.4546	1.0389	0.268408	3.8588	0.000113945	0.00220694	45.5643	42.8319	33.4057	96.7669	71.5531	157.032	132.537	111.91	128.283	108.593	143.524
Rilp	737.443	0.6064	0.156746	3.85765	0.000114482	0.00221446	307.926	228.437	304.506	485.85	371.016	919.757	927.761	924.376	1203.21	1263.34	1175.7
Fam193a	1210.16	-0.307406	0.0797142	-3.85692	0.000114825	0.00221821	1219.21	1200.88	1277.13	952.549	1037.96	1257.66	1234.89	1304.87	1285.04	1286.99	1254.64
Rtn4rl2	367.523	-0.980189	0.248912	-3.85586	0.000115323	0.00222494	957.584	1070	978.403	382.028	638.677	0	2.54879	4.4764	6.63533	0	2.39206
Adgrd1	246.972	-1.08606	0.278341	-3.85475	0.000115848	0.00223218	648.923	740.04	517.147	232.845	363.066	22.4331	16.5672	26.8584	57.5062	60.21	31.0968
Smchd1	1253.26	-0.432733	0.112322	-3.8542	0.000116107	0.00223374	1188.35	1173.91	1338.16	821.511	1003.51	1334.77	1330.47	1397.75	1467.51	1389.13	1340.75
Yod1	334.144	0.689892	0.178287	3.85395	0.00011623	0.00223374	95.538	92.8025	106.641	182.446	136.923	545.405	527.6	494.642	552.944	441.899	498.745
Litaf	1987.54	-0.50151	0.129971	-3.85164	0.00011733	0.00225199	3107.19	3663.72	3161.98	2032.1	2640.4	1261.86	1160.98	1327.25	1141.28	1177.32	1188.85
Usp22	1812.56	-0.513021	0.133242	-3.84992	0.000118157	0.00226493	2180.47	2011.51	2155.31	1238.82	1720.81	1658.65	1642.7	1782.72	1825.82	1772.97	1948.33
Pkn3	79.1278	0.973686	0.25317	3.8432	0.000121439	0.00232485	49.9737	53.9365	47.5389	120.959	79.5034	81.32	84.1102	67.1459	96.2123	89.2399	100.467
Impdh2	1148.49	-0.333249	0.086775	-3.83999	0.00012304	0.00235247	1286.09	1323.82	1268.78	958.597	1090.96	1139.88	1099.8	1152.67	1093.72	1070.88	1148.19
Sema3d	1112.69	-1.14556	0.292592	-3.83966	0.000123203	0.00235256	2892.6	4169.77	2193.22	970.693	1819.74	16.8248	21.6647	26.8584	42.0238	41.932	44.2531
Zfp518b	239.498	-1.01909	0.264866	-3.837	0.000124549	0.0023752	367.454	417.215	407.936	120.959	266.778	126.186	154.202	154.436	206.801	203.209	209.305
Jak1	4236.14	-0.497989	0.12978	-3.83515	0.000125487	0.00238873	5163.46	5890.98	5445.14	3252.78	4525.51	3564.06	3640.95	3609.09	3875.03	3895.37	3735.2
Klhl5	861.558	-0.412918	0.10766	-3.83497	0.000125579	0.00238873	969.343	1051.76	916.731	676.36	791.501	987.057	917.565	918.78	764.169	759.076	724.794
Ank3	12834.6	-0.667314	0.174945	-3.83331	0.000126428	0.00240181	4738.68	3111.66	4915.14	2384.9	2945.16	20324.4	20045	21015.6	21129.1	20342.4	20228.5
Agl	737.997	-0.506893	0.131978	-3.83238	0.000126908	0.00240785	1205.25	1332.55	1279.7	767.079	1021.18	450.064	471.527	426.377	399.226	376.313	388.71
Entpd1	5496.72	-0.476902	0.124926	-3.83176	0.000127231	0.00241091	1810.81	1399.97	1787.21	1088.63	1299.44	8772.75	9025.28	8668.54	9004.14	8913.23	8693.94
Eif3a	6997.68	-0.501555	0.130879	-3.83076	0.000127746	0.00241709	9177.52	8103.96	9034.33	5145.78	7230.39	6397.64	6456.09	6498.61	6301.35	6236.04	6392.78
Ccnt2	1674.07	0.571596	0.149063	3.8305	0.000127883	0.00241709	1081.78	1085.08	1056.78	1921.23	1279.12	2040.01	2119.32	2100.55	1881.12	1832.11	2017.7
Aldh1l2	433.227	-0.847728	0.219834	-3.82985	0.000128219	0.00242038	1116.32	744.006	1099.82	445.531	648.394	144.413	132.537	115.267	98.4241	110.743	110.035
Birc6	4661.09	-0.474968	0.124201	-3.82906	0.000128636	0.00242346	3154.96	3827.11	3711.89	2892.93	2230.51	5616.69	5439.12	5720.83	6378.76	6210.23	6088.99
Emilin1	2771.92	-0.970283	0.249511	-3.82892	0.000128708	0.00242346	7059.52	8678.22	6505.13	2556.26	5021.97	70.1034	82.8358	57.0741	170.307	156.976	132.759
C2cd3	1154.83	-0.583142	0.152693	-3.82617	0.000130152	0.00244756	921.574	668.654	950.779	518.106	609.526	1348.79	1406.93	1395.52	1665.47	1634.27	1583.54
Cbr3	478.11	0.61156	0.160671	3.82424	0.000131175	0.00246368	724.619	765.422	701.521	1322.48	920.473	166.846	169.495	157.793	111.695	106.443	112.427
Arnt2	199.458	-0.903446	0.234185	-3.82266	0.00013202	0.00247458	487.978	559.195	393.802	218.733	293.279	42.0621	53.5247	61.5505	22.1178	35.4809	26.3127
Chchd1	534.501	1.5244	0.400072	3.82253	0.000132089	0.00247458	366.719	509.224	374.53	2028.07	472.604	347.713	397.612	312.229	391.484	330.08	349.241
Nf1	1732.52	-0.423685	0.110929	-3.82164	0.000132566	0.0024804	1510.23	1586.37	1733.24	1317.44	1083.01	1926.44	1826.21	2028.93	2102.29	1966.5	1977.04
Zhx3	662.643	-0.39527	0.103552	-3.82001	0.000133448	0.00249377	576.902	598.854	555.692	403.195	471.72	715.055	717.485	720.7	867.016	851.542	810.908
Dgkg	914.509	0.767232	0.198652	3.81909	0.000133943	0.00249989	38.9501	29.3478	35.333	45.3595	71.5531	1696.5	1688.58	1737.96	1563.73	1621.37	1530.92
Clasrp	729.164	0.853992	0.223666	3.81654	0.000135334	0.00252267	515.17	595.681	459.971	1246.88	658.112	694.024	721.308	763.226	831.628	774.129	760.675
Slc27a6	68.7206	-1.22297	0.31497	-3.81602	0.000135623	0.0025249	149.186	207.021	196.58	63.5033	93.6373	1.40207	7.64638	1.1191	12.1648	12.9021	10.7643
Maml2	399.726	-0.535835	0.140325	-3.81526	0.000136038	0.00252946	533.543	586.956	486.311	332.636	403.701	382.765	345.361	403.995	307.437	312.877	301.4
Ccdc62	104.262	1.54282	0.40306	3.81454	0.000136435	0.00253367	45.5643	42.0387	39.1875	197.566	58.3025	131.794	154.202	123.101	110.589	144.074	100.467
Tspan11	6535.47	-0.418766	0.110065	-3.81258	0.000137526	0.00254519	3616.48	2903.05	3528.8	2312.33	2691.63	9053.16	9276.33	9083.73	9622.33	9856.17	9946.19
Miip	290.85	0.829493	0.217474	3.81252	0.000137556	0.00254519	198.425	218.919	206.216	472.747	271.195	288.826	280.367	311.11	290.849	304.276	356.417
Tlcd1	771.919	0.561507	0.147185	3.8125	0.000137569	0.00254519	521.784	671.033	471.535	863.846	774.717	801.983	818.163	773.297	902.405	934.331	958.02
Gabarapl2	1716.58	0.932008	0.244397	3.81147	0.000138141	0.00255048	1108.98	1376.97	1092.75	3144.92	1444.31	1817.08	1854.25	1836.44	1790.43	1731.04	1685.21
Zfp932	204.278	1.09839	0.287956	3.81134	0.000138215	0.00255048	111.706	168.155	107.284	361.868	197.875	176.661	225.568	247.321	236.66	190.307	223.658
Rnpc3	327.302	0.629565	0.164886	3.81107	0.000138369	0.00255048	166.824	190.364	156.75	293.325	237.627	539.797	447.313	457.712	339.508	396.741	374.357
Metap1d	252.505	0.881193	0.231704	3.80935	0.000139332	0.00256505	215.328	299.03	202.362	543.306	343.631	192.083	192.434	224.939	197.954	187.081	179.405
Usmg5	735.071	1.37539	0.362865	3.80854	0.00013979	0.00257031	576.902	887.573	579.461	2830.43	822.419	374.352	435.844	454.354	372.684	366.636	385.122
Atxn2	2015.77	-0.405907	0.106616	-3.80714	0.000140582	0.00258167	2286.3	2116.21	2328.77	1498.88	1884.23	1969.91	1937.08	1987.52	1969.59	2091.22	2103.82
Mapk8ip3	1432.14	0.938167	0.246215	3.80669	0.000140842	0.0025828	909.08	1089.04	777.968	2412.12	1162.52	1277.28	1423.5	1434.69	1728.5	1651.48	1887.34
Hdac10	342.373	0.633773	0.166234	3.80642	0.00014099	0.0025828	199.16	210.194	171.526	348.764	253.528	422.023	389.965	430.853	462.261	458.026	419.807
Cpsf6	1612.91	0.363023	0.0953853	3.80438	0.000142157	0.00259908	1305.2	1241.33	1201.32	1749.87	1466.4	2075.06	2040.31	2032.28	1564.83	1585.89	1479.49
Yars	958.738	-0.532709	0.139715	-3.80426	0.000142228	0.00259908	1718.95	1524.5	1727.46	971.701	1316.22	528.58	495.74	471.141	575.062	581.672	635.092
Tmem116	739.267	0.466059	0.122319	3.80279	0.000143076	0.00261136	346.876	297.444	380.312	487.866	458.47	1131.47	1116.37	1222.06	878.075	884.872	928.119
Itpr3	3237.33	-0.473554	0.124789	-3.79984	0.000144787	0.00262954	2487.66	2086.07	2788.09	1889.98	1641.3	4084.23	3815.54	3874.32	4283.11	4427.59	4232.75
Clu	12031.6	-0.660746	0.173214	-3.79982	0.000144799	0.00262954	22378.7	23600.4	26591.6	11511.2	19055.2	4628.23	4818.49	4733.79	5097.04	4992.06	4940.8
Adamts2	3782.37	-0.944986	0.244514	-3.79978	0.000144824	0.00262954	9763.98	11409.9	9146.11	3611.62	6915.03	50.4745	36.9575	25.7393	232.237	211.81	202.129
2310015A10Rik	448.934	0.841606	0.220806	3.79959	0.000144935	0.00262954	194.75	161.809	208.143	438.475	241.16	779.55	730.229	687.127	495.438	484.906	516.685
Rps27l	1103.2	1.37917	0.36477	3.79955	0.000144956	0.00262954	844.409	1339.69	892.961	4316.21	1200.5	623.921	686.9	623.338	537.462	516.086	553.762
Fbxl6	738.913	0.347501	0.0914565	3.79868	0.000145469	0.00263563	618.792	594.095	610.297	806.391	742.032	813.2	839.827	795.679	808.404	738.648	760.675
Itga10	61.2538	1.40753	0.371257	3.796	0.000147049	0.00266102	37.4803	54.7297	34.6906	148.174	83.0369	37.8559	39.5063	36.9303	50.8709	54.8341	95.6824
Plekhb1	4301.85	0.384703	0.101115	3.79561	0.000147279	0.00266194	1491.13	1202.47	1480.77	1847.64	1787.94	6607.95	6566.97	6879.1	6468.34	6594.07	6393.98
A430105I19Rik	544.039	0.712536	0.188416	3.79396	0.000148265	0.0026765	672.44	804.288	573.679	1343.65	908.106	276.208	259.977	275.298	288.637	279.547	302.596
A930024E05Rik	67.8212	1.31162	0.344711	3.7923	0.000149258	0.00269116	22.0472	34.9001	24.4119	91.7269	45.9353	98.1448	91.7565	117.505	79.624	63.4356	76.5459
Ccdc157	971.156	0.699832	0.184286	3.79038	0.000150417	0.00270879	526.194	491.774	557.619	1078.55	634.26	1163.72	1162.25	1219.82	1248.55	1289.14	1310.85
Cep95	278.081	0.668028	0.176309	3.78887	0.000151333	0.00272198	231.496	218.126	220.992	430.411	283.562	252.372	245.959	251.797	296.378	309.652	318.144
Sdk1	161.247	-0.974849	0.254115	-3.78787	0.000151944	0.00272711	391.706	489.394	364.894	166.318	255.294	25.2372	16.5672	16.7865	15.4824	12.9021	19.1365
Wls	7720.25	0.168456	0.0444759	3.78734	0.000152271	0.00272711	7041.15	6911.01	7029.98	7954.04	7769.25	8349.32	8440.33	8454.79	7633.95	7609.04	7729.94
Qser1	1193.49	-0.512494	0.135427	-3.78733	0.000152275	0.00272711	1111.18	997.825	1201.32	658.216	885.138	1326.36	1436.24	1439.16	1381.25	1346.12	1345.53
Fgf23	97.4947	-0.859464	0.221991	-3.7872	0.000152352	0.00272711	281.47	256.198	244.761	152.206	137.806	0	0	0	0	0	0
Rdm1	284.268	0.645968	0.170037	3.78563	0.000153322	0.0027358	110.971	90.4229	89.2961	155.23	148.406	472.497	415.453	379.375	426.873	404.267	434.159
Eno1	4032.81	-0.492352	0.129576	-3.78548	0.00015341	0.0027358	8696.89	8219.76	8313.53	5322.18	6634.12	1240.83	1279.49	1269.06	1214.27	947.233	1223.54
Hspg2	6680.97	-0.627486	0.165684	-3.78548	0.000153412	0.0027358	7262.35	11126	7362.11	5457.25	5627.96	5374.13	5273.45	5245.22	7005.8	6663.96	7092.46
Ssbp1	510.519	1.01701	0.268886	3.78522	0.000153572	0.0027358	394.645	448.942	377.742	1164.23	503.522	562.23	471.527	489.046	399.226	385.989	418.611
Fam120aos	504.997	0.773166	0.20369	3.78421	0.0001542	0.00274369	211.653	222.091	199.15	465.691	258.828	830.025	796.498	778.893	604.921	589.198	598.015
Vwa8	1529.06	-0.344852	0.0912065	-3.78207	0.000155528	0.00276402	1526.4	1549.09	1449.94	1126.93	1245.55	1759.6	1652.89	1586.88	1655.51	1719.21	1547.66
Msln	149.598	1.03554	0.274167	3.77674	0.000158892	0.00282043	77.9002	91.2161	148.399	193.534	246.461	154.228	175.867	152.197	157.036	127.946	120.799
Hmha1	1799.02	0.42455	0.112101	3.77524	0.000159857	0.00283273	498.267	407.696	496.589	613.865	642.211	2476.05	2657.12	2432.92	3012.44	3296.5	3255.59
Vwa5a	1791.54	-0.575819	0.152476	-3.77506	0.000159966	0.00283273	2060.68	2389.86	2266.45	1204.55	1792.36	1838.11	1816.01	1693.2	1546.03	1493.42	1606.27
Rnf13	2824.68	0.292919	0.0775872	3.77348	0.000160987	0.00284742	1951.91	2050.38	2186.15	2619.76	2438.1	3432.26	3419.21	3478.16	3165.05	3278.22	3052.27
Cdc37l1	1464.85	0.592762	0.157038	3.7717	0.000162138	0.00286437	999.474	1148.53	916.088	1824.46	1262.34	1822.69	1780.33	1807.35	1582.53	1554.71	1414.9
Uba1	6823.9	-0.584123	0.154838	-3.77134	0.000162373	0.00286513	8610.91	8253.08	8562.79	4366.61	6916.8	6271.45	6248.37	6289.34	6554.6	6522.04	6466.93
Zmiz1	5442.19	-0.475389	0.126182	-3.7707	0.000162788	0.00286904	4771.02	4445.79	5174.68	2911.07	3978.7	5890.09	5820.17	5936.82	7026.81	6934.91	6974.05
Clec11a	156.244	-0.751072	0.197655	-3.77001	0.00016324	0.00287133	359.37	393.419	324.421	194.542	231.443	16.8248	24.2135	23.5011	60.8239	49.4582	40.665
Parp14	1050.94	-0.32356	0.0858812	-3.76991	0.000163304	0.00287133	901.731	908.195	898.101	682.408	757.932	1176.34	1205.58	1270.18	1286.15	1252.58	1221.15
Mgat4a	319.702	-0.536364	0.142076	-3.7692	0.000163772	0.00287616	451.968	529.847	460.614	312.476	348.932	260.785	219.196	227.177	245.507	215.036	245.186
Tpcn2	713.056	0.537261	0.142386	3.76878	0.000164049	0.00287762	465.196	452.908	409.863	744.903	542.39	803.385	814.339	822.538	884.711	910.677	992.705
Tmem260	849.204	-0.449253	0.119317	-3.76791	0.000164618	0.00288421	767.243	782.872	776.684	487.866	644.861	923.963	883.157	957.949	1042.85	1033.25	1040.55
Ndufb11	2433.43	0.546368	0.14506	3.76528	0.000166359	0.00290939	1922.52	2025	1793.63	3336.44	2263.2	2725.62	2849.55	2713.82	2344.48	2364.32	2429.14
Vgll3	341.007	-0.839042	0.219961	-3.76515	0.000166447	0.00290939	850.288	1024	748.417	432.427	545.923	9.81448	11.4696	4.4764	55.2944	35.4809	33.4888
Vamp8	4550.06	0.815888	0.216515	3.76186	0.000168656	0.00294204	2714.75	2425.56	2768.18	6236.42	3090.92	5665.76	5648.13	5720.83	5264.03	5325.36	5190.77
Cd79b	303.494	0.999801	0.264148	3.76178	0.00016871	0.00294204	99.2125	40.4524	79.6599	154.222	141.339	572.044	539.07	517.024	420.238	392.44	382.73
Fn1	33943.2	-0.806912	0.211042	-3.76029	0.000169717	0.00295614	78795.3	107006	81574.9	40724.7	61568.3	178.063	217.922	208.152	1272.88	880.572	948.452
Hspe1	1228.01	1.31408	0.351446	3.75931	0.000170385	0.00296431	1083.25	1486.43	1060.63	4835.32	1366.58	558.023	600.241	543.882	649.156	665.536	659.013
C3	20066.3	-0.743071	0.197443	-3.75746	0.000171644	0.00298271	27628.1	38581.2	26578.1	14113.9	22714.1	14612.4	14669.6	15357.4	16009.9	15381.5	15083.1
Bhlhb9	421.09	-0.559183	0.149045	-3.75627	0.000172463	0.00299346	344.672	388.66	371.96	206.638	290.629	541.199	555.637	561.788	478.85	449.425	442.531
Paxbp1	887.715	0.841767	0.223763	3.75517	0.00017322	0.00300309	487.244	592.508	437.487	1189.43	633.377	1064.17	1028.44	975.854	1062.76	1152.59	1141.01
Tsc22d3	1695.24	0.3225	0.0858332	3.7538	0.000174176	0.00301614	1062.68	1014.48	1022.73	1205.55	1377.18	1965.7	1996.98	1842.04	2431.85	2347.12	2381.3
Ipo9	1887.63	-0.347483	0.0926657	-3.74776	0.00017842	0.00308604	2386.24	2573.88	2439.26	1794.22	2079.46	1615.18	1494.87	1527.57	1606.86	1698.78	1547.66
Tanc2	4151.22	-0.491667	0.131456	-3.74656	0.000179279	0.0030973	2889.66	2331.96	3337.36	2012.95	2038.82	5061.47	4896.23	4982.23	6145.42	5970.47	5996.89
Rpn2	7658.87	-0.509563	0.136018	-3.74596	0.000179705	0.00310098	9193.69	8559.25	9070.3	5093.37	7448.59	7780.08	7763.62	7725.14	7192.7	7147.79	7273.06
Zcchc14	2874.7	-0.478352	0.1277	-3.74568	0.000179909	0.00310098	3129.97	3643.89	3154.92	2027.06	2716.37	2739.64	2695.35	2690.31	3036.77	2832.02	2955.39
4631405J19Rik	8.19794	3.1129	0.790797	3.74519	0.000180259	0.00310342	0.734907	1.58637	0.642418	22.1757	5.30023	12.6186	10.1952	8.95279	8.84711	10.7518	8.37221
Syngr1	1042.97	0.61533	0.164043	3.74403	0.000181091	0.00311414	503.412	561.574	591.025	1014.04	681.963	1685.29	1520.36	1478.33	1067.18	1157.97	1211.58
Slc19a3	355.658	-1.06668	0.289735	-3.74293	0.000181887	0.00312422	74.9605	38.0728	48.1814	18.1438	30.918	651.962	745.522	679.293	518.662	551.567	554.958
Wdr13	1801.65	0.30648	0.081866	3.74185	0.000182672	0.00313409	1365.46	1297.65	1347.15	1735.76	1573.28	2104.51	2237.84	2035.64	2065.8	1974.03	2081.09
Appl2	2494.2	0.817443	0.217782	3.74099	0.000183297	0.00314118	983.306	1108.87	1017.59	2454.45	1214.64	3658	3565.76	3559.85	3231.41	3312.63	3329.75
Vstm4	208.952	-0.792834	0.208936	-3.73857	0.000185073	0.00316796	520.314	630.581	464.468	312.476	310.947	1.40207	3.82319	0	19.906	11.827	22.7246
Wfdc2	19306.8	0.789679	0.210306	3.73826	0.0001853	0.00316821	6453.22	5533.25	6243.02	13965.7	7103.19	31805.9	32396.4	31826.1	26138.8	25840.9	25068.8
Hcar2	32.9647	2.02201	0.534606	3.73712	0.000186142	0.00317894	2.93963	3.96592	4.49693	27.2157	7.95034	72.9076	79.0126	69.3841	28.7531	30.105	35.8809
Rrnad1	266.579	0.663516	0.177377	3.73642	0.000186656	0.00318407	166.089	180.053	165.101	319.532	222.61	336.497	308.404	315.586	310.755	275.246	332.496
Cbl	911.62	-0.365014	0.0977745	-3.73519	0.000187577	0.00319265	777.532	897.091	854.416	646.121	661.645	1024.91	1078.14	1115.74	1025.16	990.24	956.824
Sec31a	4231.08	-0.593216	0.158687	-3.73517	0.000187588	0.00319265	6002.72	5630.81	5747.07	2960.46	4703.95	3178.49	3287.94	3276.72	4053.08	3931.93	3768.69
Cul7	1729.14	-0.434813	0.116419	-3.7343	0.000188237	0.00320002	2057.74	1998.82	1999.85	1279.14	1703.14	1732.96	1633.78	1670.81	1601.33	1669.75	1673.25
Mrpl33	593.453	1.44609	0.389138	3.73305	0.000189177	0.00321234	457.847	678.965	414.36	2330.47	598.926	336.497	386.142	337.968	326.237	305.351	355.221
Sumo1	1416.79	0.969432	0.26006	3.7311	0.000190645	0.00323357	1110.44	1334.13	1079.9	3257.82	1392.19	1298.32	1333.02	1246.68	1241.91	1139.69	1150.58
Ick	2187.46	-0.339804	0.0912422	-3.72923	0.000192069	0.00325402	1413.96	1375.38	1414.6	1004.96	1205.8	2902.28	2717.01	2909.66	3055.57	3084.69	2978.11
Uhrf1	254.064	-0.708079	0.188608	-3.72824	0.000192825	0.00326311	596.01	490.188	643.061	334.652	371.016	74.3097	49.7015	77.2178	58.6121	47.3079	52.6253
Cpeb4	3616.09	-0.313701	0.0842673	-3.72669	0.000194012	0.00327728	2503.09	2264.54	2614	1874.86	2082.11	4545.51	4550.87	4573.76	5000.83	4910.34	4857.08
Cand2	179.479	-0.874104	0.233787	-3.72657	0.000194103	0.00327728	276.325	323.619	297.44	116.927	206.709	165.444	163.123	193.604	70.7769	74.1874	86.1142
Tbc1d8	1783.47	0.562284	0.15046	3.7253	0.000195082	0.00329007	636.43	482.256	738.138	908.198	923.123	2527.93	2374.2	2456.42	2931.71	2794.39	2845.36
Capn5	830.013	-0.611418	0.164418	-3.72421	0.000195931	0.00330064	772.388	598.854	741.993	383.036	535.323	1058.56	963.444	992.641	1098.15	1039.7	946.06
Gsta3	1629.53	0.436814	0.117518	3.72382	0.000196232	0.00330198	2048.92	2394.62	1990.21	3163.07	2651	1170.73	1088.33	1139.24	801.769	724.671	752.303
Ccnj	981.016	0.443318	0.118813	3.7235	0.000196481	0.00330244	452.703	372.003	476.674	620.921	561.824	1292.71	1271.85	1361.94	1463.09	1454.72	1462.74
Lgals4	91.8122	1.46525	0.392421	3.72193	0.000197705	0.0033188	31.601	53.1433	32.7633	163.294	60.0692	103.753	105.775	97.3616	108.377	104.292	149.504
Smim22	180.48	1.20261	0.322423	3.72168	0.000197901	0.0033188	113.911	63.4547	101.502	303.405	133.389	225.733	221.745	255.155	185.789	183.856	197.345
Ccdc159	97.3621	1.18598	0.318247	3.72118	0.000198291	0.00332138	55.853	67.4206	40.4723	170.35	82.1535	99.5469	107.049	102.957	121.648	107.518	116.015
Ypel3	1575.38	0.369751	0.0993219	3.72092	0.000198501	0.00332138	1225.09	1201.67	1126.8	1688.38	1375.41	1937.66	1990.61	1966.26	1603.54	1606.32	1607.46
Olfml3	2014.98	-0.830778	0.22015	-3.71906	0.000199967	0.00334214	5458.16	5509.45	4705.07	2098.63	3788.78	22.4331	25.4879	23.5011	188.001	152.675	192.561
Lamb1	3842.29	-0.71771	0.190981	-3.71762	0.00020111	0.00335748	8786.55	11496.4	8624.46	4642.79	7091.7	114.97	128.714	144.364	443.461	382.764	409.042
4933407K13Rik	100.313	1.2648	0.339983	3.71557	0.000202747	0.00338101	42.6246	81.6979	46.8965	184.462	95.4041	103.753	101.952	116.386	96.2123	109.668	124.387
Cln5	1740.77	0.387412	0.104255	3.71463	0.0002035	0.00338977	1251.55	1489.6	1377.99	1939.37	1655.44	1976.92	1907.77	1962.9	1793.75	1878.34	1914.84
Mal	3224.46	0.391862	0.105341	3.71326	0.000204608	0.00340442	1535.96	1251.64	1563.65	1866.79	1941.65	4656.27	4721.64	4640.9	4576.17	4212.55	4501.86
4933421O10Rik	145.326	0.99372	0.267305	3.71185	0.000205752	0.00341627	68.3464	82.4911	100.86	218.733	120.138	193.486	198.806	167.865	157.036	147.3	143.524
A4galt	154.919	-0.952011	0.252586	-3.71181	0.00020578	0.00341627	331.443	514.776	377.742	198.574	223.493	9.81448	6.37198	8.95279	11.0589	7.52625	14.3524
Ap1g2	336.524	0.579734	0.156019	3.71137	0.00020614	0.00341843	215.328	207.021	217.137	374.972	265.011	400.992	405.258	378.255	404.755	409.643	423.395
Ppox	451.011	0.680311	0.183214	3.71086	0.000206558	0.00342155	309.396	343.449	317.997	644.105	397.517	486.518	467.704	466.664	487.697	504.259	535.821
Sox4	2863.3	-0.573372	0.154293	-3.71024	0.000207065	0.00342614	4417.53	4434.69	4471.23	2328.45	3630.66	1916.63	1944.73	1817.42	2122.2	2186.91	2225.81
Zfp407	568.872	-0.54339	0.146583	-3.70949	0.000207675	0.00343241	567.348	544.917	569.825	318.524	447.869	601.488	572.204	654.673	660.215	626.829	693.697
Ccr6	97.4099	2.1366	0.561723	3.70907	0.000208018	0.00343426	3.67454	1.58637	0.642418	14.1118	7.06697	123.382	112.147	170.103	234.448	233.314	171.032
Gm14436	419.595	0.591048	0.159468	3.70581	0.00021072	0.00347501	302.782	404.524	309.003	567.497	454.936	443.054	451.136	445.401	392.59	423.621	421.003
Mbd5	591.534	-0.50476	0.136233	-3.70522	0.000211209	0.00347923	637.9	644.858	702.805	393.115	537.09	654.766	637.198	670.34	559.579	542.965	526.253
Cc2d2a	709.524	-0.383499	0.103606	-3.70294	0.000213112	0.00350668	673.175	717.831	696.381	572.537	494.688	717.859	716.211	748.677	801.769	791.332	874.298
Mvp	2064.6	-0.609589	0.164738	-3.69952	0.00021601	0.00354587	2524.41	2660.34	2388.51	1262	2037.05	1992.34	1956.2	1919.25	2012.72	1989.08	1968.67
Doc2g	49.986	1.60896	0.435316	3.69932	0.000216174	0.00354587	19.1076	38.866	35.9754	140.11	60.9526	26.6393	49.7015	51.4786	46.4473	38.7064	41.8611
Hnmt	872.103	0.572354	0.153768	3.69928	0.000216208	0.00354587	99.2125	129.289	138.762	198.574	166.957	1526.85	1576.43	1518.62	1479.68	1440.74	1318.03
Nme3	467.692	0.942888	0.254441	3.69813	0.000217193	0.00355475	233.701	279.201	256.325	678.376	316.247	496.332	611.71	583.051	565.109	571.995	552.566
Gm4980	32.9985	-1.58029	0.422221	-3.69809	0.000217228	0.00355475	65.4068	97.5616	48.8238	16.1278	29.1512	14.0207	17.8416	14.5483	21.0119	19.3532	19.1365
Gnmt	360.527	0.948078	0.255116	3.69769	0.00021757	0.00355644	133.018	82.4911	125.272	288.285	154.59	546.807	570.93	556.192	533.038	475.229	499.941
Rars	914.743	-0.505455	0.136392	-3.69678	0.000218354	0.00356477	1693.23	1539.57	1611.18	980.773	1291.49	469.693	439.667	493.523	464.473	523.612	554.958
Nup188	998.716	-0.443224	0.119861	-3.69654	0.000218559	0.00356477	1169.97	1174.71	1302.18	787.239	998.209	839.839	883.157	867.302	1046.17	937.556	979.549
Cog7	1235.91	-0.45976	0.124491	-3.69516	0.00021975	0.00358027	1305.93	1057.31	1233.44	780.183	960.224	1294.11	1366.15	1416.78	1419.96	1399.88	1361.08
Urb2	303.69	-0.442121	0.119529	-3.69468	0.000220164	0.00358113	419.632	420.387	422.711	295.341	323.314	227.135	240.861	211.51	249.931	266.644	263.127
Snx11	527.391	0.500082	0.135367	3.69454	0.000220284	0.00358113	457.112	456.081	469.608	734.824	572.425	548.209	559.46	517.024	444.567	508.56	533.429
Exoc6b	1097.96	-0.665976	0.180507	-3.69166	0.000222799	0.00361805	1202.31	1124.73	1158.92	546.33	911.639	1117.45	1124.02	1137	1385.68	1190.22	1179.29
Cpxm2	125.742	-1.19849	0.316042	-3.69102	0.000223359	0.00361938	331.443	432.285	302.579	113.903	196.992	1.40207	1.2744	0	2.21178	1.07518	0
Slc39a14	743.809	-0.555938	0.149619	-3.69101	0.000223367	0.00361938	1680	1967.89	1544.37	1055.36	1299.44	105.155	90.4822	96.2425	119.436	118.27	105.251
Fbxl12os	23.3454	1.65555	0.447395	3.69003	0.000224228	0.00362937	10.2887	13.4841	5.78176	37.2956	27.3845	26.6393	24.2135	22.382	23.2237	29.0298	37.0769
Atf5	3914.39	-0.412262	0.111371	-3.68867	0.000225432	0.00364489	9028.34	7026.02	8390.62	5891.69	6357.62	1109.04	1037.36	1107.91	1024.05	1034.32	1051.31
Tmem208	639.225	0.943749	0.256253	3.68773	0.000226261	0.00365433	527.663	661.515	490.807	1494.85	681.963	522.972	537.795	541.644	519.767	521.462	531.037
Drosha	1429.97	-0.590786	0.160362	-3.68686	0.000227041	0.00366295	1453.65	1337.31	1454.43	728.776	1143.97	1557.7	1524.18	1534.28	1657.73	1749.32	1588.33
Col3a1	45291.6	-0.887944	0.236788	-3.68545	0.000228303	0.00367932	114366	130261	115278	42927.2	87151.6	400.992	356.831	408.471	2801.22	2193.37	2063.15
Sec24b	1854.93	-0.298832	0.0811067	-3.68486	0.000228832	0.00368384	1904.88	1867.95	1973.51	1454.53	1657.2	1854.94	1873.36	1835.32	1918.72	2024.56	2039.23
4831440E17Rik	44.7435	1.83177	0.494929	3.68357	0.000229992	0.00369758	10.2887	25.3819	7.0666	70.5592	37.1016	63.0931	93.0309	50.3595	47.5532	38.7064	49.0372
Calm3	4395.84	-0.221349	0.0600624	-3.68324	0.000230289	0.00369758	6159.99	5855.28	6140.23	5017.77	5362.95	3335.52	3447.24	3379.68	3239.15	3215.86	3200.58
Pcyt2	2800.76	0.444075	0.120385	3.68308	0.000230431	0.00369758	1555.8	1517.36	1384.41	2317.37	1728.76	3172.88	3189.81	3162.57	4288.63	4286.74	4204.05
Enpep	13680.3	-0.423333	0.115631	-3.68103	0.000232298	0.00372353	1803.46	1807.67	1690.2	1113.83	1512.33	22114.8	21857.2	22168.2	25028.5	25507.5	25879.7
Aars	3456.48	-0.715861	0.193812	-3.6804	0.000232873	0.00372872	6941.2	5388.89	7270.89	2981.63	4955.71	1690.9	1705.14	1643.96	1790.43	1937.47	1715.11
2500004C02Rik	84.8512	1.22894	0.333264	3.67765	0.000235395	0.00376506	35.2756	36.4864	47.5389	132.046	59.1859	121.98	96.8541	130.935	89.577	91.3902	92.0943
1600020E01Rik	75.9342	1.57251	0.427037	3.67733	0.000235689	0.0037657	38.9501	49.9706	28.2664	183.454	59.1859	84.1241	95.5797	89.5279	63.0356	88.1647	55.0174
Tsc22d2	935.389	-0.44082	0.119988	-3.67661	0.000236353	0.00376798	892.912	825.704	827.435	549.354	697.863	959.015	918.84	1028.45	1137.96	1235.38	1216.36
Zfp626	229.982	0.839902	0.228212	3.6764	0.00023655	0.00376798	132.283	147.532	162.532	341.708	190.808	273.403	307.13	301.038	221.178	233.314	218.874
1810037I17Rik	914.71	1.07323	0.292311	3.67635	0.000236591	0.00376798	716.535	805.081	738.781	2360.71	858.637	786.561	810.516	782.25	773.016	730.047	699.678
Arhgef12	6475.72	-0.371623	0.1012	-3.67325	0.000239481	0.00380903	6420.15	6316.91	6642.6	4398.86	5578.49	7331.42	7255.14	7171.19	6983.68	6611.28	6523.15
Eprs	3118.28	-0.724019	0.196725	-3.6729	0.000239818	0.00380903	5299.42	4316.51	5416.23	2187.33	3859.45	2040.01	2028.84	2185.6	2332.32	2260.03	2375.32
Commd2	648.377	1.17232	0.319365	3.67277	0.000239937	0.00380903	426.246	553.642	440.056	1624.88	549.457	594.477	559.46	645.72	568.427	563.394	606.387
Ndufa4	2412.23	1.2258	0.334882	3.67215	0.000240523	0.00381426	1800.52	2897.5	1771.79	7775.62	2556.48	1731.56	1807.09	1723.41	1554.88	1417.09	1498.63
Ccnl1	1649.59	0.721096	0.195945	3.66933	0.000243186	0.00385183	745.196	739.247	701.521	1545.25	864.82	2072.26	2091.28	2005.43	2228.36	2482.59	2669.54
Adam19	10348.8	-0.248063	0.0676481	-3.6691	0.00024341	0.00385183	8203.77	8257.84	7864.48	6500.52	7148.24	12318.6	12034.1	12065	13594.7	13219.3	12630.1
Veph1	556.972	-0.684626	0.186998	-3.66763	0.00024481	0.00386987	588.661	382.315	457.402	257.037	332.148	663.179	718.76	713.985	716.616	637.581	659.013
Tmed10	6585.17	-0.280594	0.0765418	-3.66654	0.000245852	0.00388222	6642.09	6469.21	6577.08	4979.46	5820.53	7409.93	7409.34	7465.51	6588.88	6673.64	6401.15
Eml5	309.983	1.32713	0.358427	3.66595	0.000246425	0.00388714	51.4435	32.5205	70.666	195.55	69.7863	486.518	512.307	492.404	519.767	495.658	483.196
Pde4d	1364.19	-0.499271	0.136595	-3.66506	0.000247283	0.00389654	723.149	679.758	822.295	443.515	602.459	1964.3	1897.58	2047.95	1983.96	1920.27	1920.82
Glb1	955.695	-0.619425	0.168599	-3.66417	0.000248147	0.00390601	1567.56	1858.43	1577.14	850.742	1315.34	546.807	545.442	564.026	578.38	563.394	545.39
Ptprd	286.132	-0.900648	0.243794	-3.66383	0.000248472	0.00390699	562.939	786.838	594.237	292.317	399.284	35.0517	29.3111	54.8359	157.036	117.195	118.407
Hexdc	276.013	0.704757	0.192038	3.66313	0.000249151	0.00391005	158.74	157.05	146.471	302.397	202.292	385.569	321.148	367.065	308.543	316.103	370.769
Lats1	2290.5	-0.420724	0.11492	-3.66304	0.000249236	0.00391005	2262.04	1996.44	2260.03	1428.32	1813.56	2614.86	2440.47	2483.28	2535.8	2638.49	2722.16
Amt	147.145	1.01078	0.274784	3.66282	0.000249455	0.00391005	57.3228	63.4547	39.8299	137.086	80.3868	245.362	183.513	199.2	204.589	202.134	205.717
Epha7	1653.11	-0.404611	0.11074	-3.65899	0.000253209	0.00396471	1160.42	1088.25	1208.39	781.191	956.691	2455.02	2311.76	2400.47	1874.48	1856.83	2090.66
Atp6v0b	2743.61	0.951151	0.260135	3.6586	0.000253597	0.00396663	1972.49	2624.64	2031.33	6020.71	2610.36	2488.67	2653.29	2440.76	2478.3	2535.27	2323.89
Add1	4189.88	-0.585446	0.159937	-3.65829	0.000253908	0.00396731	5429.5	5584.81	5432.93	2791.12	4499.89	3704.27	3639.68	3755.7	3761.13	3786.78	3702.91
Slc4a4	1436.63	-0.387935	0.106161	-3.6577	0.000254485	0.00397216	1106.77	1134.25	1271.35	822.519	964.641	1929.25	1739.55	1816.3	1706.39	1626.75	1685.21
Sp1	2938.09	-0.555827	0.152221	-3.65657	0.00025561	0.00398553	2389.92	2366.07	2543.33	1294.26	2006.14	3910.37	3762.02	3826.2	3475.81	3411.54	3333.34
Gja5	51.3409	-1.51809	0.40938	-3.65482	0.000257358	0.00400859	111.706	161.016	93.1506	52.4154	30.918	5.60828	14.0184	5.5955	37.6002	20.4284	32.2928
Gm15417	82.9661	1.25109	0.343122	3.65124	0.000260975	0.00406067	58.0577	67.4206	59.7449	216.718	84.8036	88.3303	91.7565	81.6942	56.4003	52.6838	55.0174
Acot13	784.802	1.17802	0.323154	3.64994	0.000262304	0.00407575	513.7	725.763	591.667	2116.78	701.397	717.859	734.052	708.39	578.38	608.551	636.288
Cebpzos	304.398	1.47352	0.404578	3.64975	0.000262492	0.00407575	219.002	261.751	185.016	1040.24	242.927	253.774	239.587	233.892	238.872	209.66	223.658
Tm2d1	496.172	1.10654	0.303352	3.64726	0.000265055	0.00411126	277.795	431.492	325.706	1082.58	426.668	514.559	503.387	506.952	474.426	441.899	472.432
Cygb	2220.56	-0.563539	0.153536	-3.64632	0.000266027	0.00412203	4793.8	5419.03	5244.06	2844.54	4130.64	269.197	291.837	325.658	368.261	362.335	376.749
4933411K16Rik	13.4239	2.61765	0.710058	3.64578	0.000266587	0.00412641	3.67454	4.7591	0.642418	38.3036	8.83371	8.41241	11.4696	14.5483	22.1178	19.3532	15.5484
Bicd1	73.6606	-1.03645	0.282224	-3.64456	0.000267846	0.00413529	156.535	155.464	149.041	55.4394	92.754	25.2372	24.2135	40.2876	39.812	34.4057	37.0769
Hint3	384.903	0.855218	0.234539	3.64448	0.000267936	0.00413529	291.023	268.889	254.398	653.176	336.564	454.27	432.02	495.761	328.449	335.456	383.926
Pitpnm2	4872.66	0.39787	0.10909	3.64442	0.000267995	0.00413529	3460.68	3232.22	3451.07	5051.03	3866.52	5330.67	5221.2	5242.98	6187.44	6186.58	6368.86
Rps27rt	8108.58	1.22386	0.3362	3.64245	0.00027006	0.00416284	5541.94	6720.65	5245.34	21715.1	6148.26	7935.71	8103.89	7857.19	6907.38	6585.47	6433.45
Snhg1	242.205	1.13316	0.312066	3.6418	0.000270742	0.0041658	208.714	238.748	217.137	715.672	275.612	150.021	172.044	156.674	152.613	178.48	198.541
Chpf	1802.45	-0.492053	0.13487	-3.64157	0.000270979	0.0041658	2906.56	3083.9	2823.43	1748.86	2423.97	1217	1153.33	1065.38	1149.02	1097.76	1157.76
Ggnbp2os	45.814	1.57558	0.431509	3.64146	0.000271092	0.0041658	20.5774	15.8637	24.4119	94.7509	32.6847	50.4745	50.9759	60.4314	42.0238	59.1349	52.6253
Tspo	3252.34	0.734024	0.2014	3.64094	0.000271644	0.00416997	2047.45	2468.39	2044.17	4714.36	2589.16	3820.64	3950.63	3581.12	3526.68	3581.42	3451.74
Lama2	588.097	-0.884971	0.240392	-3.64061	0.00027199	0.00417098	1153.07	1799.73	1270.06	640.073	882.488	25.2372	20.3903	21.2629	273.154	183.856	199.737
Fam46c	177.242	-0.932938	0.256278	-3.64027	0.00027235	0.0041722	216.798	221.298	187.586	77.6151	137.806	137.403	142.732	109.672	196.848	240.84	281.067
Mus81	703.267	0.533784	0.146504	3.63964	0.000273022	0.0041782	512.965	419.594	457.402	777.159	568.008	775.344	764.638	795.679	909.04	848.316	907.787
Cdt1	198.048	-0.561724	0.154226	-3.63797	0.000274794	0.00420098	278.53	242.714	278.809	175.39	185.508	171.052	193.708	198.081	141.554	150.525	162.66
Rorc	261	0.608169	0.167413	3.63671	0.000276138	0.0042172	263.832	207.021	267.888	392.107	362.182	116.372	115.97	126.458	305.225	383.839	330.104
Dennd5a	4361.27	-0.392213	0.107937	-3.63421	0.00027883	0.00425394	4721.78	4454.52	4760.32	3095.53	3976.94	4710.95	4381.38	4501.02	4524.19	4540.48	4306.9
Tmco6	382.693	0.519792	0.142825	3.63314	0.000279993	0.00426731	234.435	193.537	204.931	325.58	280.912	504.745	433.295	447.64	558.474	511.785	514.293
Lmcd1	121.094	-0.997208	0.26958	-3.63239	0.000280813	0.0042691	262.362	394.212	316.712	179.422	146.64	5.60828	3.82319	7.83369	4.42355	8.60143	2.39206
Antxr1	8634.21	-0.750351	0.207333	-3.63237	0.000280832	0.0042691	4768.08	6061.51	4958.18	2159.11	4053.79	12402.7	12297.9	12623.4	11950.2	11708.7	11992.6
Helz	1178.17	-0.350061	0.0963936	-3.63224	0.000280972	0.0042691	1231.7	1133.46	1277.77	930.373	974.358	1215.59	1136.76	1295.92	1292.78	1200.98	1270.18
Sept4	171.733	-0.57566	0.158405	-3.63136	0.00028193	0.00427929	224.147	222.091	201.077	152.206	136.923	150.021	145.281	148.84	179.154	155.901	173.424
Fxyd3	39.7577	1.50125	0.416651	3.63054	0.000282833	0.00428507	38.2152	32.5205	44.3269	155.23	73.3198	11.2166	24.2135	21.2629	16.5883	9.67661	10.7643
Larp7	380.595	-0.567078	0.156042	-3.63049	0.000282887	0.00428507	531.338	490.981	528.068	285.261	409.884	312.661	342.813	307.752	329.555	319.328	328.908
Tpst1	334.261	-0.669131	0.183596	-3.62952	0.000283948	0.00429677	638.634	679.758	616.079	315.5	492.921	138.805	150.379	158.912	165.883	153.751	166.248
Pi4ka	3172.92	-0.423956	0.116965	-3.62721	0.000286498	0.00433095	2917.58	2774.56	2929.43	1824.46	2453.12	3665.01	3453.61	3494.95	3858.44	3749.15	3781.85
Pdlim1	1837.12	-0.527988	0.14612	-3.62694	0.000286798	0.00433109	811.338	680.552	839.641	444.523	628.96	2645.7	2514.38	2601.91	2917.33	3093.29	3030.74
Kdm5c	2920.61	-0.32745	0.090297	-3.6262	0.000287627	0.00433474	3393.07	2923.68	3386.19	2484.69	2668.66	2759.27	2922.19	2855.94	2814.49	2995.45	2923.1
Plxna1	3782.46	-0.350343	0.0965468	-3.62614	0.000287689	0.00433474	4849.65	5637.16	4922.85	3717.46	4335.59	3140.63	3169.42	3170.41	2836.6	2902.98	2924.29
Pa2g4	1988.77	-0.332895	0.0917608	-3.62594	0.000287914	0.00433474	2624.35	2469.18	2579.31	1857.72	2200.48	1653.04	1679.65	1568.98	1807.02	1697.71	1739.03
Mrpl53	478.59	1.16819	0.323212	3.62521	0.000288723	0.00434253	425.511	497.326	374.53	1484.77	500.871	339.301	331.343	330.134	345.037	324.704	310.968
Lig1	399.368	-0.604971	0.166733	-3.62347	0.000290674	0.00436745	592.335	502.085	623.146	320.54	430.202	337.899	313.502	342.444	336.19	274.171	320.536
2310022B05Rik	2484.09	-0.666654	0.183566	-3.62305	0.00029115	0.00437019	4225.72	4434.69	3819.82	1915.18	3312.64	1613.78	1618.48	1605.91	1602.43	1566.54	1609.86
Rere	5244.78	-0.268373	0.0741295	-3.62068	0.000293833	0.00440205	5410.39	5413.48	5371.26	4173.07	4786.1	5176.44	5052.98	5211.64	5791.54	5504.92	5800.75
Adamts8	56.7494	-1.21341	0.331522	-3.62065	0.000293864	0.00440205	102.152	144.359	109.854	36.2876	64.4861	11.2166	8.92078	4.4764	48.6591	48.3831	45.4491
Slc16a6	229.56	-0.750824	0.207273	-3.61861	0.000296185	0.00443234	364.514	228.437	335.985	188.494	178.441	187.877	177.141	202.557	232.237	222.562	206.913
Tma7	1477.58	1.20214	0.33354	3.61809	0.000296783	0.00443593	1348.55	1619.68	1196.83	5029.86	1513.21	988.459	1015.69	980.331	880.287	808.535	871.906
Plekhg5	1469.59	0.363603	0.100302	3.61767	0.000297271	0.00443593	662.886	582.99	570.467	835.622	723.481	2139.56	2086.19	2126.29	2115.56	2138.53	2183.95
March4	33.5311	2.53559	0.689616	3.61762	0.000297319	0.00443593	1.46981	0	7.0666	35.2796	8.83371	19.629	17.8416	25.7393	77.4122	108.593	66.9777
Pde7b	2081.66	-0.497236	0.137701	-3.61724	0.000297761	0.00443808	1599.16	1254.02	1656.15	940.453	1184.6	2536.34	2639.28	2586.24	2808.96	2820.19	2872.86
Grem2	915.087	-0.972328	0.264804	-3.61606	0.00029912	0.00445387	2270.13	2842.77	2107.77	877.958	1575.05	18.2269	31.8599	45.8831	87.3652	109.668	99.2705
Utrn	6054.18	-0.278815	0.0771812	-3.6157	0.000299532	0.00445553	4054.48	4456.11	4391.57	3773.91	3315.29	7759.05	7748.33	7736.33	7833.01	7747.74	7780.18
Ddb2	329.684	0.880498	0.242458	3.61511	0.000300217	0.00446126	94.0681	128.496	119.49	278.205	144.873	507.549	533.972	496.88	453.414	456.951	412.63
Baz1b	3734.83	-0.26927	0.0745027	-3.61379	0.000301749	0.00447956	4223.51	4224.5	4182.14	3244.71	3737.54	3269.62	3388.62	3407.66	3845.17	3781.4	3778.26
Inpp4a	1196.02	0.533619	0.147401	3.6121	0.000303731	0.00450337	604.094	508.431	594.237	972.709	678.429	1518.44	1573.88	1565.62	1704.17	1702.01	1734.24
Gm14440	261.412	0.998403	0.276011	3.6119	0.000303958	0.00450337	122.73	203.848	141.332	399.163	230.56	290.228	335.166	364.826	289.743	283.847	214.089
Pum1	2514.82	-0.499968	0.138581	-3.60948	0.000306813	0.00454114	2622.88	2469.97	2571.6	1460.58	2144.83	2672.34	2685.15	2725.01	2836.6	2736.33	2737.71
Pcdh9	87.8539	-1.35758	0.369596	-3.6073	0.000309397	0.00457484	220.472	281.58	209.428	54.4314	128.089	11.2166	6.37198	14.5483	16.5883	12.9021	10.7643
Dbi	5093.22	0.893584	0.248277	3.60678	0.000310022	0.00457708	4443.98	6543.77	3889.84	12218.8	6385.01	3844.47	3839.76	3910.13	3746.75	3571.74	3631.15
Fgd5	39.1404	-1.5374	0.423497	-3.60666	0.000310165	0.00457708	46.2992	67.4206	46.8965	11.0879	23.851	49.0724	81.5614	64.9077	8.84711	15.0525	15.5484
2700094K13Rik	726.06	0.716568	0.198644	3.60595	0.000311013	0.00458308	563.674	495.74	574.322	1139.03	659.878	890.314	934.133	785.608	636.992	662.31	644.66
Arid5b	2353.78	-0.375704	0.104243	-3.60564	0.000311389	0.00458308	2287.77	2273.26	2218.27	1541.21	1937.23	2149.37	2185.59	2376.97	2919.55	3005.13	2997.25
Pon3	6158.84	0.28989	0.0802732	3.60555	0.000311495	0.00458308	2731.65	2395.41	2629.42	2990.7	3330.31	8879.3	9046.94	9102.75	8972.07	8898.18	8770.49
Cahm	27.764	1.79816	0.495059	3.60503	0.000312116	0.00458466	6.61417	6.34547	5.78176	29.2317	17.6674	50.4745	36.9575	24.6202	49.765	30.105	47.8412
Abhd11	985.971	0.703753	0.194906	3.60495	0.000312219	0.00458466	587.926	590.922	591.025	1215.63	713.764	1347.39	1322.82	1085.53	1125.79	1067.65	1197.23
Hagh	881.464	0.626027	0.173649	3.60463	0.000312599	0.00458571	663.621	814.6	653.339	1329.54	870.121	835.633	856.394	884.088	901.299	913.902	973.568
Gnl3l	981.088	-0.516349	0.143249	-3.60437	0.000312914	0.00458581	1115.59	1162.81	1108.81	644.105	930.19	1030.52	994.029	985.926	979.817	962.285	877.886
Ap3b1	2306.34	-0.596057	0.165428	-3.60202	0.000315751	0.00462283	3010.18	2703.96	2830.49	1438.4	2319.73	2076.46	2033.94	2141.96	2264.86	2201.97	2347.81
Arpc5l	1002.72	0.763804	0.212598	3.60147	0.000316425	0.00462814	1059.74	1117.6	1091.47	2453.44	1272.05	695.426	639.747	687.127	666.851	662.31	684.129
Zfp120	367.925	0.541262	0.150247	3.59898	0.000319463	0.00466799	223.412	287.926	235.767	388.076	337.448	450.064	433.295	496.88	393.696	421.47	379.142
Pet100	353.352	1.43555	0.400608	3.59868	0.000319836	0.00466885	265.302	387.867	244.119	1345.66	339.215	236.95	234.489	226.058	195.742	180.63	230.834
Higd1a	1403.97	0.850096	0.236259	3.5984	0.000320179	0.00466928	1074.43	1172.33	1033.65	2714.51	1257.04	1362.81	1440.07	1383.21	1342.55	1345.05	1318.03
Adam1a	56.7097	1.57104	0.436709	3.5981	0.000320555	0.00467018	20.5774	50.7638	29.5512	150.19	59.1859	39.2579	43.3295	49.2404	57.5062	54.8341	69.3697
Golm1	2523.15	-0.460715	0.128013	-3.59562	0.000323614	0.00471014	3770.81	3015.68	3715.75	2269.99	2812.65	2269.95	2114.22	2209.1	1828.03	1946.07	1802.42
Txndc16	437.639	-0.584316	0.162198	-3.59527	0.00032405	0.00471187	607.768	751.145	708.587	383.036	533.556	307.053	318.599	348.04	286.425	282.772	287.047
Mbip	1995.46	0.615675	0.170796	3.59486	0.000324569	0.00471481	942.886	749.559	959.773	1647.05	1068.88	2781.7	2885.23	2882.8	2716.06	2705.15	2610.93
Pcsk9	79.0513	-1.07249	0.29471	-3.59305	0.00032683	0.00474098	158.74	230.816	195.295	101.807	83.0369	19.629	19.1159	11.191	21.0119	19.3532	9.56824
Col1a2	31577.4	-0.860389	0.235265	-3.59291	0.000327008	0.00474098	76010.7	95761.9	77674.8	31530.9	60382.8	270.599	223.019	257.393	2050.32	1718.14	1471.12
Ubr4	8366.35	-0.542237	0.151039	-3.5922	0.0003279	0.00474813	7873.06	8644.12	8761.94	6989.39	4561.73	8304.45	8510.42	8356.31	10375.4	9929.28	9723.72
Pts	565.238	1.03935	0.288952	3.59201	0.00032814	0.00474813	292.493	438.631	300.009	1001.94	428.435	668.787	681.802	706.152	537.462	548.341	613.563
Fblim1	851.266	-0.611308	0.16841	-3.59086	0.000329593	0.00476452	2078.32	2373.21	1875.22	1203.54	1561.8	28.0414	22.9391	22.382	71.8827	54.8341	71.7618
Sec11c	1199.61	1.1769	0.328164	3.59035	0.000330239	0.00476923	892.178	962.925	901.313	3257.82	983.192	1155.3	1183.91	1123.58	991.982	896.699	846.789
Prex2	444.559	-0.957228	0.264458	-3.58997	0.000330718	0.00477151	851.023	1366.66	778.611	417.307	605.993	89.7324	81.5614	67.1459	251.037	184.931	196.149
Epm2aip1	1504.18	0.435029	0.121065	3.58902	0.000331927	0.00478432	855.432	982.755	934.718	1412.19	1090.08	1829.7	1926.89	1994.23	1861.21	1861.14	1797.63
Cyp2b10	1522.14	1.89916	0.512516	3.58852	0.00033256	0.0047888	13.9632	3.96592	19.915	74.5911	26.5011	2547.56	2532.23	2459.78	2952.72	3048.13	3064.23
Gm10033	104.483	1.07054	0.296761	3.58702	0.000334484	0.00481185	22.0472	34.1069	34.0482	82.655	45.9353	150.021	169.495	168.984	139.342	137.623	165.052
1700094D03Rik	225.547	1.36586	0.378702	3.58481	0.000337329	0.00484488	45.5643	65.0411	104.072	278.205	101.588	253.774	258.702	241.725	380.426	333.306	418.611
Rsf1	1585.61	-0.334569	0.093436	-3.58473	0.000337431	0.00484488	1197.9	1125.53	1167.27	848.726	993.793	1961.49	1989.33	1940.52	1951.89	2147.13	2118.17
Cox16	474.876	1.2036	0.335838	3.58413	0.000338199	0.00485117	284.409	408.49	285.876	1154.15	380.733	482.312	465.155	453.235	453.414	419.32	436.551
Sparcl1	23491.3	-0.836147	0.229304	-3.58388	0.000338522	0.00485117	56606.2	75037.6	53629.1	25225.9	44199.5	245.362	229.391	266.346	1192.15	881.647	891.042
BC003965	400.582	0.87823	0.245264	3.58348	0.000339051	0.00485407	302.047	396.592	309.003	822.519	423.135	357.528	384.868	314.467	364.943	367.711	363.593
Slc39a7	4089.24	-0.314078	0.0876569	-3.58228	0.000340605	0.00487164	4901.1	4576.67	4866.32	3512.84	4174.81	3767.36	3810.45	3774.72	3775.5	4012.57	3809.36
Il15ra	143.385	0.907322	0.252718	3.58194	0.000341057	0.00487342	64.6718	85.6638	74.5205	181.438	102.471	175.259	161.848	174.579	166.989	203.209	186.581
Itgal	29.1346	2.02872	0.559211	3.57974	0.000343937	0.00490985	2.20472	3.17273	4.49693	24.1917	7.06697	58.8869	62.4454	73.8605	26.5413	30.105	27.5087
Mamdc4	58.5893	1.61634	0.450134	3.57947	0.000344289	0.00491017	24.2519	28.5546	21.8422	127.007	33.5681	68.7014	68.8174	58.1932	68.5651	82.7888	62.1936
Fam227a	89.5135	1.71336	0.475697	3.57914	0.000344723	0.00491164	22.0472	20.6228	37.9027	153.214	34.4515	86.9283	100.677	105.195	148.189	124.721	150.7
Ift20	1262.72	0.853199	0.238448	3.57839	0.000345717	0.00491837	956.114	1045.42	940.5	2448.4	1121.88	1302.52	1344.49	1341.8	1121.37	1140.77	1126.66
Taok1	3291.6	-0.34351	0.0960748	-3.57828	0.000345856	0.00491837	2577.32	2758.69	2806.08	1939.37	2333.87	4276.31	3922.59	4117.17	3887.2	3711.52	3877.53
Hk1	2081.47	-0.706736	0.197559	-3.57757	0.000346806	0.00492716	2740.47	2029.76	2639.7	1113.83	1899.25	2061.04	2012.27	2041.24	2066.91	2178.31	2113.39
Gm15663	106.776	-0.76864	0.21549	-3.57701	0.000347542	0.00493291	88.1889	80.9047	80.9447	49.3914	47.702	137.403	149.104	157.793	131.601	124.721	126.779
Clca3a1	234.267	-1.15703	0.313418	-3.5758	0.000349165	0.00495122	590.865	920.093	467.68	327.596	269.428	0	1.2744	0	0	0	0
Focad	299.296	-0.508579	0.142013	-3.57539	0.000349702	0.00495412	440.944	435.458	454.19	280.221	341.865	214.517	231.94	211.51	251.037	202.134	228.442
Gm4532	8.91933	2.56685	0.714569	3.5733	0.000352516	0.00498922	2.20472	6.34547	3.85451	41.3275	20.3175	7.01034	3.82319	4.4764	1.10589	6.45107	1.19603
Palm	702.317	-0.696763	0.192714	-3.57111	0.00035547	0.00502625	1647.66	2087.66	1591.27	945.493	1249.09	37.8559	25.4879	26.8584	42.0238	29.0298	43.0571
Wbscr17	141.963	-0.974231	0.266974	-3.57039	0.000356451	0.0050334	389.501	441.01	321.851	158.254	234.093	0	0	2.2382	6.63533	3.22554	4.78412
Ngef	495.683	0.471816	0.131851	3.57024	0.000356652	0.0050334	239.58	199.089	247.331	332.636	303.88	675.797	708.564	651.316	670.168	683.814	740.343
Pcdhga10	816.947	-0.628598	0.176818	-3.56977	0.000357296	0.0050377	496.797	354.553	381.596	227.805	300.346	1125.86	1251.46	1213.1	1084.88	1265.49	1284.54
Mcm3	300.525	-0.766808	0.213552	-3.56923	0.000358031	0.00503829	670.235	525.088	707.302	289.293	454.053	114.97	108.324	119.744	105.059	95.6909	116.015
Itm2c	6023.37	-0.376701	0.105526	-3.56923	0.000358032	0.00503829	7237.37	6794.41	6799.35	4653.88	6033.43	6114.42	6140.04	6122.59	5470.83	5418.9	5471.84
Bag6	4800.45	-0.365093	0.102307	-3.56899	0.000358354	0.00503829	5347.92	4887.6	5096.95	3510.82	4418.62	4946.5	4878.39	4753.93	5139.06	4960.88	4864.25
Dusp6	1504.03	-0.51132	0.143487	-3.56693	0.000361192	0.0050696	1413.23	1108.87	1590.63	899.126	1021.18	1626.4	1641.42	1567.86	1849.05	1942.85	1883.75
Man2b2	2063.89	-0.413294	0.115751	-3.56688	0.000361262	0.0050696	2996.95	2959.37	2855.55	1911.15	2495.52	1539.47	1598.09	1595.84	1668.79	1490.2	1591.92
Timm8b	787.681	1.20384	0.338958	3.5651	0.000363714	0.00509919	611.443	976.409	607.085	2582.47	871.887	501.941	582.399	539.406	472.214	440.823	478.412
Pik3c3	848.293	-0.51709	0.145215	-3.56377	0.000365569	0.00512037	786.351	816.979	812.659	453.595	667.829	932.376	913.742	890.803	1000.83	1063.35	992.705
Gtf3c1	4208.48	-0.264802	0.074347	-3.56338	0.000366108	0.00512309	3770.81	3502.7	3676.56	2858.66	3213.7	4444.56	4470.58	4474.16	5447.61	5280.2	5153.69
Ctsa	3961.57	-0.422021	0.118234	-3.56309	0.000366516	0.00512398	6228.34	7267.94	5936.59	4355.52	5308.18	2555.97	2353.81	2437.4	2327.89	2320.24	2485.35
Pml	977.974	-0.345521	0.0970195	-3.5611	0.00036931	0.0051582	1126.61	1128.7	1010.52	802.359	908.106	916.953	978.737	919.899	986.452	979.488	999.881
Acap2	1391.18	-0.422945	0.118763	-3.56006	0.000370769	0.00517322	1718.21	1665.69	1667.08	1068.47	1439.01	1340.38	1311.35	1294.8	1261.82	1261.19	1274.97
Atf6	2639.81	-0.538483	0.151384	-3.55973	0.000371231	0.00517322	2622.88	2498.53	2601.15	1385.98	2149.24	2924.72	2808.77	2868.25	3078.79	3055.66	3043.9
Arnt	2189.48	-0.362034	0.101713	-3.55959	0.000371429	0.00517322	2428.87	2294.68	2344.83	1618.83	2043.24	2218.07	2293.91	2242.67	2180.81	2168.64	2249.73
1700024G13Rik	14.59	3.09875	0.833253	3.55704	0.000375062	0.00521894	0	0	2.56967	25.1997	3.53348	7.01034	12.744	6.71459	27.6472	34.4057	40.665
Zfp101	114.961	0.941961	0.264746	3.55552	0.000377234	0.00524426	64.6718	96.7684	67.4539	177.406	118.372	126.186	141.458	166.746	105.059	110.743	89.7023
Gm561	156.324	1.38755	0.390596	3.55361	0.000379981	0.00527751	83.7794	133.255	89.2961	425.371	127.205	155.63	137.635	144.364	127.177	145.149	150.7
Zmym5	1137.43	0.428379	0.120456	3.55158	0.00038292	0.00531001	626.141	732.902	670.042	1015.04	807.401	1496.01	1424.78	1480.57	1386.78	1496.65	1375.43
Eif4a2	8261.83	0.578331	0.162446	3.55151	0.000383035	0.00531001	3669.39	4285.57	3810.18	7202.08	4525.51	10819.8	10880.8	10987.3	11578.7	11594.7	11526.1
Ctsz	4373.07	-0.333451	0.0940492	-3.54621	0.000390819	0.00540801	4688.71	4481.49	4194.99	3200.36	3864.75	4882	4720.36	4930.75	4354.99	4389.96	4395.41
Dsp	3222.16	-0.633612	0.179128	-3.5462	0.000390831	0.00540801	2436.22	1632.37	2700.08	1322.48	1574.17	4016.93	3972.29	3878.8	4700.03	4641.55	4568.83
Fam83e	36.5689	1.80625	0.509228	3.54587	0.000391316	0.00540969	22.0472	11.1046	25.0543	114.911	32.6847	35.0517	25.4879	34.6921	38.7061	29.0298	33.4888
1500012F01Rik	857.106	1.65867	0.469478	3.54261	0.000396187	0.00547194	607.033	632.167	542.201	3243.71	747.332	639.343	629.552	669.221	549.626	568.77	599.211
Polr2b	1597.13	-0.568097	0.160406	-3.54229	0.000396665	0.00547346	1807.14	1786.25	1740.31	927.349	1463.75	1623.6	1508.89	1593.6	1792.64	1670.83	1654.11
Ndufb2	569.956	1.14574	0.324293	3.54053	0.000399326	0.00550507	471.811	539.365	433.632	1623.87	551.224	524.374	447.313	386.089	418.026	419.32	454.491
Anxa3	4758.3	0.445721	0.125965	3.53959	0.000400745	0.0055191	4769.55	4030.17	4771.88	6989.39	5350.58	4225.84	4355.89	4060.09	4414.71	4725.41	4647.77
Galns	312.497	-0.628554	0.17712	-3.5392	0.000401336	0.0055191	509.291	581.404	471.535	275.181	395.75	196.29	184.787	190.247	199.06	204.284	229.638
Clic5	5238.77	0.717132	0.203156	3.53895	0.000401715	0.0055191	6337.84	4996.26	6368.29	6942.02	12568.6	3495.36	3477.83	3640.43	3187.17	3257.79	3354.86
Mroh6	19.1031	2.33162	0.654601	3.53872	0.000402066	0.0055191	4.40944	7.93184	3.85451	51.4074	13.2506	32.2476	8.92078	17.9056	23.2237	18.278	28.7047
Cox4i1	5723.77	1.10442	0.313065	3.53864	0.000402199	0.0055191	4911.39	6619.91	4448.75	17451.3	5892.97	4267.9	4299.81	4202.22	3704.73	3548.09	3614.4
Prrc2a	11781.5	-0.4116	0.116354	-3.53791	0.000403313	0.00552266	13013.7	11498.8	13621.2	8337.07	10757.7	11747.9	11379.1	11724.8	12738.7	12292.5	12485.4
Aldh7a1	1590.31	-0.463569	0.131135	-3.53765	0.000403712	0.00552266	1528.61	1579.23	1367.07	913.237	1244.67	1940.46	1881.01	1862.18	1678.74	1704.16	1794.05
Wdr7	813.681	-0.625522	0.17669	-3.53757	0.000403828	0.00552266	1053.86	1115.22	1044.57	529.194	854.22	569.24	642.296	691.603	824.993	809.61	815.693
Aqr	1379.76	-0.596946	0.16879	-3.53749	0.000403943	0.00552266	1574.91	1441.21	1572.64	770.103	1245.55	1331.97	1298.61	1218.7	1614.6	1591.27	1517.76
Adam22	838.058	-0.515025	0.146347	-3.53661	0.000405293	0.00553527	294.698	257.785	348.191	216.718	203.175	1395.06	1242.54	1339.56	1228.64	1330	1362.28
Mdk	357.895	-0.795207	0.221181	-3.53641	0.00040561	0.00553527	836.325	1158.84	800.453	487.866	589.209	5.60828	2.54879	8.95279	19.906	13.9773	13.1563
Tnks1bp1	4319.21	-0.202285	0.0572153	-3.53516	0.000407531	0.00555639	4947.4	4791.62	4606.78	4168.03	4143.01	3826.25	3787.51	3872.08	4403.65	4526.5	4438.47
Pbx1	3896.33	-0.567909	0.160783	-3.5331	0.000410714	0.00559467	4337.42	4381.55	4123.04	2205.48	3554.69	4081.42	4056.4	4224.6	3963.5	3973.86	3957.66
Tbcd	1055.18	-0.538456	0.152425	-3.53283	0.000411135	0.00559527	1275.8	1051.76	1250.15	672.328	965.525	1076.79	1065.4	1034.05	1106.99	1078.4	1029.78
Cox6c	2327.04	1.01019	0.286408	3.53243	0.000411758	0.00559863	1815.22	2450.94	1706.26	5834.24	2295.88	2007.76	2156.28	2045.71	1870.06	1666.53	1748.6
Pcsk6	480.226	-0.54964	0.154672	-3.53026	0.000415146	0.00563955	1126.61	977.202	1153.78	657.208	826.835	58.8869	70.0918	79.456	100.636	119.345	112.427
Abl2	1330.73	-0.314966	0.0892593	-3.52929	0.000416676	0.00565516	1297.85	1315.89	1459.57	1131.97	1052.1	1473.57	1371.25	1486.16	1346.97	1343.97	1358.69
Rgs10	482.553	1.02292	0.289299	3.5284	0.000418087	0.00566914	281.47	262.544	262.107	798.327	307.413	566.436	669.058	596.48	502.073	531.138	531.037
Adrbk2	4818.16	0.566175	0.159928	3.52736	0.000419724	0.00568385	1686.61	1407.9	1767.29	2890.91	1914.27	6947.25	6675.29	6957.44	7673.76	7399.38	7679.71
Camta1	173.924	1.04457	0.295574	3.52723	0.000419936	0.00568385	95.538	99.148	95.0779	284.253	120.138	248.166	244.684	232.773	165.883	182.78	144.72
Atp6v1g1	4841.53	0.595569	0.168901	3.52616	0.00042164	0.00569883	4157.37	4011.92	4000.98	7686.92	4605.9	5096.52	5154.93	4993.42	4530.82	4458.77	4559.27
Kat6a	3226.98	-0.461795	0.131153	-3.52605	0.000421809	0.00569883	2459.73	2348.62	2646.12	1494.85	2105.96	3890.74	3907.3	3894.46	4343.93	4187.82	4217.2
Pcsk5	749.2	-0.761657	0.212963	-3.52578	0.000422237	0.00569944	1794.64	2073.38	1906.05	889.046	1386.01	32.2476	17.8416	21.2629	29.859	43.0072	47.8412
Slc25a27	87.9159	1.47112	0.416417	3.52428	0.000424635	0.00572183	38.2152	47.591	42.3996	194.542	52.1189	100.949	108.324	97.3616	97.3182	102.142	86.1142
Dusp16	1999.96	-0.713947	0.203249	-3.52426	0.000424665	0.00572183	1504.36	1080.32	1387.62	587.657	1015.88	2442.4	2315.58	2562.74	3068.84	2977.17	3057.05
Calca	19.5572	1.79056	0.513512	3.52345	0.000425968	0.00573419	14.6981	24.5887	14.1332	90.719	43.2852	1.40207	2.54879	4.4764	5.52944	5.3759	8.37221
Shisa6	428.728	-0.405869	0.114989	-3.52279	0.000427022	0.00574302	680.524	730.522	653.339	484.842	552.107	294.434	319.874	317.824	224.495	234.389	223.658
Wdfy2	170.879	-0.585721	0.166098	-3.52256	0.000427397	0.00574302	208.714	251.439	213.925	149.182	149.29	151.423	146.556	156.674	137.13	152.675	162.66
Gnai2	5815.29	-0.383664	0.108852	-3.52181	0.000428612	0.00575416	8006.82	7904.87	7892.75	5235.49	6920.33	4960.52	4926.82	4827.79	4385.95	4426.51	4480.33
Perp	614.306	0.572912	0.16221	3.51828	0.00043436	0.00582607	229.291	165.775	210.071	344.732	257.944	912.747	978.737	926.614	891.346	909.602	930.511
Cnpy3	1517.46	-0.37906	0.107867	-3.51419	0.000441104	0.00591119	1799.79	1564.16	1627.25	1147.09	1408.09	1467.97	1477.03	1431.33	1614.6	1609.54	1545.27
Smarcc1	1670.98	-0.520076	0.14784	-3.51341	0.00044239	0.00592308	2473.7	2208.22	2562.61	1366.83	1995.54	1347.39	1282.04	1338.44	1295	1219.25	1291.71
Ttll7	2888.42	-0.63525	0.181209	-3.51192	0.000444887	0.00595117	2704.46	1905.23	2626.85	1246.88	1846.25	3294.86	3510.96	3365.13	3982.3	3660.98	3628.76
Irf2bpl	3485.9	-0.577198	0.164393	-3.51144	0.000445691	0.00595656	4171.33	3521.74	4238.03	2075.45	3241.97	3500.97	3495.67	3442.35	3596.35	3652.38	3408.69
Atp5f1	5463.79	0.675454	0.192556	3.5107	0.000446922	0.00596476	4875.38	5557.84	4769.95	10461.9	5793.15	5161.02	5176.6	5161.29	4356.09	4405.01	4383.45
Rrs1	567.754	-0.583894	0.165647	-3.51059	0.000447106	0.00596476	1058.27	1237.37	1021.44	599.753	872.771	228.537	225.568	239.487	253.248	261.269	247.578
Zscan26	2063.71	0.578767	0.164589	3.50934	0.000449212	0.00598748	1056.06	1142.18	1125.52	2045.21	1271.17	2808.34	2676.23	2679.12	2662.98	2552.48	2681.5
Gtpbp6	436.474	0.463011	0.13193	3.50817	0.000451197	0.00600855	367.454	325.205	344.979	532.218	424.018	448.662	453.685	456.592	453.414	511.785	483.196
Ndufa3	1026.52	0.859116	0.245389	3.50746	0.000452406	0.00601927	964.198	1096.97	871.761	2447.4	1131.6	789.365	805.419	860.587	786.287	776.279	761.871
Tubgcp3	1168.9	0.381859	0.108776	3.50644	0.000454146	0.00603701	746.666	747.179	675.181	1041.25	844.503	1338.98	1354.68	1382.09	1575.89	1522.45	1628.99
2610005L07Rik	1137.18	0.66161	0.188639	3.50616	0.000454614	0.00603784	830.445	954.2	855.701	1772.04	1022.94	1246.44	1311.35	1320.54	1077.14	1064.43	1053.7
Ube2e2	596.701	0.345051	0.0984236	3.50545	0.000455832	0.0060463	502.677	530.64	526.14	681.4	640.444	734.684	667.784	713.985	533.038	493.507	539.41
1110001J03Rik	243.878	1.33447	0.380713	3.50523	0.000456214	0.0060463	142.572	189.571	143.259	642.089	181.974	218.723	257.428	207.033	268.731	217.186	214.089
Rps27a	10332.8	1.66051	0.475098	3.50457	0.000457345	0.0060463	6255.53	8951.08	6138.31	40133.1	7826.67	8305.86	8678.64	8079.9	6423	6347.86	6520.76
2010107E04Rik	758.099	1.27798	0.366538	3.50455	0.000457376	0.0060463	674.645	861.397	636.636	2872.77	751.749	448.662	466.429	434.21	395.908	403.192	393.494
Gaa	6093.82	-0.51659	0.147403	-3.50397	0.000458378	0.0060463	7198.42	7647.08	6922.7	4020.87	6104.98	5790.54	5639.2	5756.65	5886.64	6081.21	5983.74
Bcor	1800.7	-0.393853	0.112508	-3.50395	0.000458415	0.0060463	1586.66	1428.52	1530.88	1003.96	1298.56	2119.93	2005.9	2078.17	2246.06	2234.22	2274.85
Dalrd3	847.543	0.365299	0.104181	3.50391	0.000458484	0.0060463	639.369	578.231	609.655	853.766	718.181	916.953	916.291	871.778	1039.53	1095.61	1083.6
Tspyl4	1079.99	-0.629014	0.180469	-3.50384	0.000458599	0.0060463	486.509	343.449	459.329	227.805	324.197	1739.97	1889.93	1629.41	1638.93	1632.12	1508.19
Bag1	3708.4	0.315961	0.0902035	3.50366	0.000458909	0.0060463	3798	3755.72	3516.6	5025.83	4166.86	3593.5	3615.46	3541.95	3235.83	3284.67	3257.99
Top2a	616.828	-0.771175	0.218173	-3.50237	0.000461139	0.0060703	1613.12	1140.6	1631.1	711.64	999.976	178.063	138.909	146.602	92.8946	68.8115	63.3896
5730508B09Rik	393.851	0.486763	0.138991	3.50193	0.000461908	0.00607505	327.034	358.519	317.997	533.226	406.351	434.641	428.197	444.282	350.567	365.561	365.985
Dll4	62.1393	1.0795	0.308089	3.5011	0.000463343	0.00608854	44.8293	26.9682	45.6117	94.7509	74.2032	64.4952	80.287	72.7414	47.5532	59.1349	72.9578
H2afz	2630.2	0.919007	0.262775	3.50032	0.000464703	0.0060969	2126.09	2238.36	2209.92	5975.36	2397.47	2405.95	2569.18	2406.06	2219.52	2184.76	2199.5
Slc25a12	648.933	-0.462928	0.132161	-3.50026	0.000464799	0.0060969	838.529	805.875	874.331	523.146	692.563	609.9	582.399	611.028	497.65	531.138	571.702
Prrc2b	13459.5	-0.455041	0.130136	-3.4996	0.000465957	0.0061067	11992.2	11345.7	13197.8	7425.85	10316	16158.8	15550.2	15548.8	15718	15301.9	15499.4
Zcchc6	1930.11	-0.319157	0.0912497	-3.49932	0.000466451	0.0061078	1785.82	1715.66	1825.11	1297.28	1545.9	2225.08	2209.8	2137.48	2084.6	2196.59	2207.87
Rpl36	4444.42	1.03435	0.296108	3.49903	0.000466951	0.00610896	3714.96	4153.11	3541.01	11762.2	4052.91	4084.23	4137.97	3787.03	3311.03	3124.47	3219.71
Sptbn1	22824.1	-0.341138	0.0975441	-3.49786	0.000469002	0.0061304	22716.7	26229	21788.3	19914.8	17292	21659.2	21491.4	21891.8	26447.3	25766.7	25867.7
Zfp322a	508.789	0.403699	0.115506	3.49627	0.000471816	0.00616178	526.929	469.565	477.317	602.777	696.98	489.322	507.21	547.239	430.191	436.523	412.63
2010300C02Rik	1284.26	0.622798	0.177512	3.49591	0.000472442	0.00616219	512.23	348.208	576.892	796.311	683.729	1640.42	1601.92	1671.93	2102.29	2099.82	2093.05
Fbxo38	1226.2	-0.426216	0.121958	-3.49578	0.000472676	0.00616219	1250.81	1280.2	1286.12	802.359	1087.43	1228.21	1297.34	1304.87	1297.21	1322.47	1331.18
Malsu1	231.799	0.810729	0.232219	3.49514	0.000473805	0.00617111	197.69	239.541	183.732	466.699	265.011	222.929	207.727	231.654	175.836	168.803	190.169
Tgfbr3	1248.04	-0.738318	0.209828	-3.49493	0.00047419	0.00617111	2422.99	3482.87	2386.58	1291.23	2016.74	315.466	293.111	350.278	384.849	406.418	377.946
Liph	1391.89	0.572574	0.16368	3.4943	0.000475303	0.00618019	1067.82	694.036	1026.58	1334.58	1436.36	1824.09	1722.98	1852.11	1459.77	1485.9	1406.53
Ttc21b	578.011	-0.363492	0.104151	-3.49385	0.00047611	0.0061829	475.485	442.597	486.953	342.716	384.266	668.787	662.686	653.554	757.533	730.047	753.499
Avpi1	1827.83	0.94295	0.269744	3.49357	0.000476604	0.0061829	1358.84	1206.43	1239.87	3524.94	1401.91	2073.66	2012.27	1917.02	1923.14	1713.84	1734.24
Cd84	7.4047	3.19543	0.856399	3.49349	0.000476758	0.0061829	0.734907	1.58637	0	7.05592	16.7841	15.4228	24.2135	14.5483	1.10589	0	0
D930015E06Rik	761.634	0.311298	0.0890906	3.49293	0.000477749	0.00619034	595.275	617.89	630.212	796.311	730.548	794.973	788.851	777.774	906.828	891.323	847.985
Ap2b1	4622.55	-0.678092	0.194362	-3.49072	0.000481718	0.00623534	5282.51	4659.16	5175.32	2211.53	4059.97	4748.81	4773.89	4640.9	5118.05	4993.13	5184.79
Cadm2	38.7804	2.15577	0.607189	3.49053	0.00048206	0.00623534	4.40944	2.37955	1.28484	24.1917	4.41686	53.2786	58.6222	58.1932	87.3652	66.6611	65.7817
Ctss	32.744	3.05307	0.865011	3.49007	0.000482898	0.00624076	0.734907	6.34547	0.642418	3.02397	68.0196	81.32	77.7382	110.791	3.31766	1.07518	7.17618
Gpx2	371.701	1.31227	0.377492	3.48955	0.000483842	0.00624753	302.782	257.785	401.511	1282.16	364.832	290.228	289.288	298.799	223.389	212.885	165.052
Lrrc8c	2471.45	-0.755991	0.21691	-3.48906	0.000484716	0.0062509	2889.66	1741.04	3025.79	1221.68	1782.64	2714.41	2755.25	2745.15	2823.33	2758.91	2728.14
Sept11	1501.28	-0.500729	0.143297	-3.48894	0.000484944	0.0062509	2273.07	2322.44	2185.51	1292.24	1897.48	956.211	889.529	894.16	1264.03	1253.66	1285.73
Gns	7755.94	-0.485757	0.139288	-3.48838	0.000485954	0.0062585	8208.91	8552.9	8057.85	4749.64	7046.65	8416.62	8199.47	8463.75	7936.96	7797.2	7885.43
Itgav	2141.8	-0.49411	0.141644	-3.4876	0.000487375	0.00627137	2401.68	2688.89	2561.96	1474.69	2140.41	2241.91	2144.81	2052.43	1967.38	1960.05	1925.61
Zranb2	1083.64	0.488695	0.140251	3.48466	0.000492766	0.00633091	879.684	1050.97	914.803	1525.09	1141.32	1180.54	1255.28	1094.48	969.864	976.263	931.707
Clasp1	1621.46	-0.511238	0.146663	-3.48461	0.000492853	0.00633091	2026.14	1824.32	2092.36	1123.91	1650.14	1599.76	1524.18	1514.14	1473.04	1499.87	1508.19
Rpl35	6683.87	1.13763	0.327613	3.48318	0.000495489	0.00635928	5564.72	7304.43	5299.31	20857.3	6363.81	5333.47	5432.75	5024.75	4256.56	3987.84	4097.6
Arhgef10	409.354	-0.685432	0.196431	-3.48219	0.000497331	0.00637742	582.047	650.411	661.691	299.373	482.321	294.434	244.684	278.656	306.331	375.238	327.712
Aldh3a1	162.464	1.18891	0.337089	3.48165	0.000498336	0.00638309	9.5538	5.55229	12.2059	23.1837	20.3175	249.568	239.587	260.75	300.802	313.952	351.633
Pard3b	528.58	-0.471679	0.13535	-3.48137	0.000498849	0.00638309	706.246	674.999	774.756	468.715	566.241	395.383	426.923	471.141	442.355	477.38	410.238
Tmc5	12.1935	3.20141	0.90015	3.48126	0.000499061	0.00638309	0.734907	0	6.42418	73.5832	7.95034	8.41241	2.54879	6.71459	9.95299	11.827	5.98015
H2-Q4	1576.41	-0.374552	0.107734	-3.4807	0.000500107	0.00639097	1366.93	1118.39	1174.98	882.998	996.443	2004.96	2091.28	2012.14	1888.86	1850.38	1953.12
Pfkl	2161.28	-0.406648	0.116837	-3.47882	0.00050362	0.00643034	2866.87	2581.02	2649.97	1771.04	2296.77	1838.11	1790.53	1816.3	1934.2	2095.52	2133.72
Lctl	39.8205	1.62173	0.479224	3.47763	0.000505876	0.00645361	38.9501	68.2138	28.2664	175.39	127.205	0	0	0	0	0	0
Gna14	21.1417	2.37671	0.68061	3.47703	0.000507005	0.00646246	8.08398	3.96592	10.2787	83.663	11.4838	33.6497	15.2928	27.9775	14.3765	11.827	11.9603
Lmo4	1858.98	-0.288331	0.0829561	-3.47591	0.000509123	0.0064839	1991.6	1986.93	1903.48	1483.76	1723.46	1822.69	1823.66	1905.83	1944.15	1925.65	1937.57
Safb2	2260.86	0.589301	0.169318	3.47541	0.000510064	0.00649033	1367.66	1408.69	1446.73	2639.92	1605.97	2679.35	2613.79	2606.38	2686.2	2897.61	2917.12
Casc4	1449.9	-0.528923	0.152286	-3.47378	0.000513187	0.00652449	1478.63	1722	1604.76	905.174	1309.16	1514.23	1791.8	1640.6	1356.92	1326.77	1298.89
Rpap3	338.383	-0.473767	0.136367	-3.47274	0.000515169	0.0065441	407.139	410.076	406.651	275.181	310.947	325.28	262.526	335.73	343.931	329.005	315.752
Tmem110	2900.88	0.370211	0.106445	3.47168	0.000517211	0.00655693	1469.81	1307.17	1391.48	2006.9	1588.3	4224.43	4204.23	4070.16	3867.29	3843.77	3936.13
Pdgfra	2198.12	-0.872248	0.247764	-3.47159	0.000517393	0.00655693	5058.37	6508.07	4897.8	2186.33	3811.75	36.4538	64.9942	47.0022	615.98	431.147	521.469
Abcc4	1072.94	-0.531068	0.152944	-3.47153	0.000517501	0.00655693	1366.93	1123.15	1348.44	735.832	1030.89	967.428	992.755	1019.5	1136.85	1090.23	990.313
Klf9	2968.73	-0.645039	0.186014	-3.47032	0.000519834	0.00658087	3019.73	3259.98	2950.63	1423.28	2495.52	3156.06	3164.33	3173.77	3093.17	3442.72	3476.86
3632451O06Rik	84.5435	-1.05824	0.300238	-3.46919	0.000522034	0.0066031	211.653	232.403	200.434	82.655	122.789	1.40207	7.64638	6.71459	12.1648	25.8043	26.3127
Cecr6	376.131	0.88023	0.25068	3.46647	0.00052735	0.00665765	19.1076	21.416	18.6301	43.3435	30.0346	874.891	773.559	811.347	510.92	524.687	509.509
Flna	12360.4	-0.352243	0.101421	-3.46633	0.000527616	0.00665765	19992.4	24430.9	19543	16638.9	16763.7	5891.49	5723.31	5574.23	7113.07	7085.43	7208.47
Vcpkmt	517.269	0.720831	0.207544	3.46629	0.000527689	0.00665765	327.034	260.164	300.652	623.945	356.882	604.292	638.473	588.646	702.239	632.205	655.424
Zxdb	620.748	-0.562262	0.162643	-3.46489	0.000530446	0.00668677	457.847	402.144	495.304	254.013	355.115	723.468	791.4	744.201	837.157	959.06	808.516
Rpl31	8828.68	1.13288	0.327824	3.46411	0.000531994	0.00670061	7144.77	8821.79	6931.05	26376	7797.52	7187.01	7020.65	7359.2	6096.76	6144.65	6236.1
Rps15a	4938.77	1.11697	0.323369	3.46347	0.000533253	0.00671078	4204.4	4965.33	4000.34	14912.2	4516.68	4005.71	4099.73	3847.46	3328.72	3102.97	3342.9
Rasal2	269.936	-0.524529	0.151458	-3.46315	0.000533893	0.00671315	272.651	293.478	341.124	202.606	217.309	228.537	267.623	252.916	304.119	304.276	284.655
Ddx46	1971.78	-0.247187	0.0714155	-3.46253	0.000535129	0.00672301	1771.13	1738.66	1893.85	1491.82	1543.25	2272.75	2278.62	2368.01	2098.98	2088	2144.48
Rps7	10859	0.954915	0.276363	3.46079	0.000538583	0.00676069	9048.91	10955.5	8664.94	27099.8	10401.7	9778.03	10044.8	9393.72	7766.65	8199.32	8095.93
Krtap17-1	15.3921	2.23221	0.633949	3.45953	0.000541118	0.00678679	3.67454	1.58637	1.28484	14.1118	10.6005	39.2579	21.6647	20.1438	21.0119	20.4284	15.5484
Gm15772	8298.45	1.01871	0.295014	3.45678	0.000546673	0.00684923	6235.69	7914.39	6068.92	20460.1	7242.76	8007.22	8163.78	7673.66	6477.19	6426.35	6612.85
Bend3	409.897	-0.826413	0.239216	-3.45643	0.000547373	0.00684923	499.002	456.081	447.123	170.35	351.582	398.188	402.709	439.806	479.956	463.402	400.67
Lypd6b	112.791	0.987437	0.284947	3.45618	0.00054789	0.00684923	75.6955	42.0387	52.0359	140.11	87.4537	110.763	112.147	113.029	159.248	190.307	157.876
Gstz1	2225.54	0.611918	0.176905	3.45587	0.000548512	0.00684923	1438.21	1883.81	1356.14	2857.65	1920.45	2577	2765.44	2652.26	2307.99	2372.92	2349
Ddt	972.494	0.652034	0.18868	3.45585	0.000548561	0.00684923	776.062	933.577	696.381	1561.37	968.175	1003.88	983.834	960.187	940.005	917.128	956.824
Rapgef2	658.987	-0.400258	0.115913	-3.4557	0.000548859	0.00684923	598.215	628.201	573.037	423.355	483.204	658.972	712.388	739.725	757.533	799.933	874.298
F420014N23Rik	19.815	1.64554	0.47612	3.45481	0.000550686	0.00686626	6.61417	15.0705	10.2787	42.3355	28.2679	29.4434	31.8599	20.1438	8.84711	10.7518	14.3524
Mrpl57	541.989	1.19759	0.347926	3.45429	0.000551738	0.00687362	508.556	508.431	449.05	1768.01	531.789	368.744	480.447	369.303	339.508	346.208	291.831
Wdr19	295.085	-0.539232	0.156314	-3.4537	0.000552962	0.0068831	247.664	282.373	276.882	164.302	204.059	298.641	289.288	354.754	376.002	385.989	365.985
Snapc4	415.324	0.711634	0.205986	3.45329	0.000553795	0.00688771	293.228	356.933	283.306	645.113	378.966	379.961	392.514	410.709	465.579	473.079	489.176
Ddost	5122.23	-0.240436	0.0696205	-3.45253	0.000555362	0.00690012	6363.56	6058.34	6006.61	5470.35	4930.09	4877.8	4961.23	4843.46	4350.56	4339.42	4143.05
Cdkn2b	654.953	0.449919	0.13091	3.45229	0.000555859	0.00690012	1095.75	939.923	1180.76	1462.59	1475.23	143.011	160.574	173.46	197.954	173.104	202.129
Tgfbr2	6464.87	-0.621325	0.1796	-3.45213	0.000556184	0.00690012	10338.7	10155.1	10598.6	4892.78	8552.8	4288.93	4345.69	4224.6	4682.33	4497.47	4536.54
Igtp	254.497	-0.748514	0.216784	-3.45168	0.000557102	0.00690574	296.903	364.864	278.167	139.102	230.56	257.981	277.818	239.487	255.46	235.464	223.658
Sympk	2428.11	-0.387699	0.112311	-3.45086	0.000558802	0.00692105	3072.65	2718.24	2987.89	1964.57	2504.36	2076.46	2120.6	2000.95	2405.31	2363.24	2494.92
Hdc	5685.22	-0.627113	0.18211	-3.44967	0.000561263	0.0069434	5750.65	3631.19	4994.8	2601.62	3579.42	6477.56	6252.19	6290.46	7948.02	7596.14	7415.39
Abracl	507.294	1.09143	0.317073	3.44954	0.00056154	0.0069434	404.199	515.569	388.663	1398.08	495.571	419.219	476.624	389.446	363.837	377.388	351.633
Tars	1327.68	-0.581964	0.168361	-3.44793	0.000564897	0.00697578	2325.98	2073.38	2286.37	1167.25	1804.73	708.045	839.827	840.443	882.499	826.813	849.181
Dynlt3	2740.4	0.657358	0.190395	3.44739	0.000566024	0.00697578	1605.04	1924.26	1604.12	3442.28	1971.68	3443.48	3380.97	3518.45	3147.36	3077.16	3029.54
Slc16a3	158.076	-0.608549	0.175405	-3.44739	0.000566034	0.00697578	320.42	369.624	305.791	227.805	207.592	35.0517	40.7807	31.3348	69.671	70.9618	59.8015
Cnot1	5156.17	-0.488832	0.141942	-3.44739	0.000566035	0.00697578	4657.11	4109.48	5075.75	2740.72	3822.35	6456.53	5872.42	6421.39	5814.76	5862.95	5884.47
Iqgap1	34105.6	-0.396309	0.115257	-3.44669	0.000567501	0.00698806	17910.4	14301.1	18962.9	12335.8	13549.1	49623.4	48919	49811.1	50249.4	49643.2	49856.5
Slc25a36	1814.17	0.37579	0.108817	3.44631	0.000568293	0.00699138	772.388	815.393	849.919	1182.37	929.306	2602.24	2571.73	2652.26	2532.48	2464.31	2583.42
Klhl22	959.482	-0.376622	0.109292	-3.44611	0.000568711	0.00699138	1102.36	1050.18	980.973	727.768	878.071	1055.76	983.834	1065.38	894.664	938.631	876.69
Notum	406.362	0.731648	0.210196	3.44588	0.000569202	0.00699164	26.4567	43.6251	39.1875	51.4074	68.903	628.127	607.887	619.981	761.957	792.407	830.045
Apmap	1957.13	0.323969	0.093984	3.44526	0.000570505	0.006997	1497.01	1556.23	1404.97	1701.48	2016.74	2407.35	2273.52	2357.94	2095.66	2071.87	2145.68
Tinag	1632.36	0.351944	0.10185	3.44523	0.000570579	0.006997	526.929	476.703	456.759	589.673	651.045	2246.11	2335.97	2496.71	2640.86	2746.01	2789.14
Zfp266	2218.94	0.348931	0.10121	3.4449	0.000571262	0.00699961	1649.87	1344.45	1638.17	1912.15	2023.8	2858.82	2766.71	2882.8	2461.71	2461.08	2408.8
Atp5e	2121.93	1.87285	0.546063	3.44349	0.000574259	0.00703054	1242.73	1787.04	1226.38	9746.24	1732.29	1434.32	1450.26	1236.6	1216.48	1160.12	1108.72
Dok3	26.5671	1.78527	0.514988	3.44092	0.000579741	0.00709181	8.81889	5.55229	5.13935	37.2956	11.4838	32.2476	34.4087	38.0494	37.6002	39.7816	41.8611
Sugp2	512.635	0.675842	0.19657	3.43716	0.000587857	0.00717982	361.574	441.01	389.948	787.239	488.504	551.013	565.832	458.831	527.509	558.018	509.509
Arrdc1	2287.47	0.55809	0.16216	3.43698	0.000588231	0.00717982	1641.78	1163.6	1572	2440.34	1865.68	2668.14	3052.18	2758.58	2588.88	2743.86	2667.15
Anln	349.257	-0.500722	0.144797	-3.43682	0.000588583	0.00717982	787.086	714.659	795.956	498.954	583.908	113.568	95.5797	97.3616	55.2944	40.8568	58.6055
Pik3c2b	1313.82	0.359699	0.104293	3.43669	0.000588866	0.00717982	332.178	300.617	357.184	447.547	401.934	1797.45	1790.53	1845.39	2451.75	2409.48	2317.91
Tppp3	1554.05	1.55291	0.446908	3.43615	0.000590039	0.00718824	233.701	240.335	436.844	1430.34	420.485	1650.24	1635.05	1720.06	3076.58	3155.65	3095.33
Nol6	1037.32	-0.621998	0.180956	-3.43532	0.000591858	0.0072045	1290.5	1370.62	1325.95	634.025	1086.55	918.355	897.175	937.805	963.229	1013.89	972.372
C030016D13Rik	3.47513	3.40518	1.01905	3.43526	0.000591993		0	0	0	9.0719	2.65011	5.60828	6.37198	10.0719	1.10589	2.15036	1.19603
Sash1	2383.15	-0.52596	0.153341	-3.43428	0.00059413	0.00722119	1957.79	2295.47	1952.31	1147.09	1717.27	2355.48	2364.01	2472.09	3319.88	3266.39	3366.82
Aif1l	506.7	-0.470916	0.137045	-3.43425	0.000594201	0.00722119	694.487	535.399	659.763	479.802	429.318	529.982	547.99	515.905	402.543	405.343	373.161
Clcn5	613.144	-0.449693	0.130876	-3.43393	0.000594904	0.00722383	806.193	713.865	803.023	502.986	628.96	579.054	508.484	517.024	528.615	565.544	590.839
Enthd2	310.062	0.616382	0.179684	3.43261	0.000597805	0.00725314	290.288	287.926	274.955	517.098	358.649	213.114	288.014	249.559	308.543	303.201	319.34
Bud31	551.433	0.94569	0.276522	3.43196	0.000599235	0.00726456	532.073	632.961	551.195	1585.57	648.394	342.105	368.301	352.516	343.931	345.132	363.593
Smim6	1471.91	1.64158	0.474136	3.43097	0.000601425	0.00728517	409.343	367.244	376.457	2059.32	460.236	2145.17	2232.74	2097.19	2045.89	2008.43	1989
Hdac4	421.95	-0.570471	0.166252	-3.42976	0.000604106	0.00731169	497.532	560.781	504.941	285.261	413.418	392.579	406.532	358.112	403.649	441.899	376.749
Rpl39	3537.86	0.97236	0.284417	3.42944	0.000604835	0.00731457	3213.75	4105.52	3180.61	10112.1	3817.05	2799.93	2767.99	2586.24	2134.36	2067.57	2131.33
Galnt2	7185.72	-0.455895	0.132745	-3.42903	0.000605733	0.00731947	11000.1	11563	10484.9	6630.55	9418.5	5005.39	5125.62	5026.99	5049.49	5030.76	4707.57
Mroh1	2881.01	-0.195504	0.0570268	-3.42854	0.000606832	0.0073268	2929.34	2851.5	2979.54	2560.29	2540.58	2854.61	2882.68	2961.14	3022.39	3077.16	3031.94
Plekha2	448.613	-0.481711	0.140299	-3.42814	0.000607733	0.00733173	643.779	688.483	646.915	406.219	536.206	361.734	345.361	321.181	338.402	303.201	343.261
Pkdrej	127.465	-1.65411	0.488025	-3.42707	0.000610138	0.00735478	18.3727	10.3114	14.7756	0	7.06697	222.929	220.471	198.081	248.825	226.863	234.422
Unc5c	273.874	-1.08129	0.308119	-3.42638	0.000611688	0.0073675	563.674	1004.96	651.412	267.117	433.735	0	0	1.1191	29.859	23.6539	37.0769
Cpsf7	1874.66	0.331992	0.096853	3.42569	0.00061323	0.00738009	1436.74	1378.55	1345.22	1912.15	1582.12	2154.98	2134.61	2178.89	2117.78	2104.13	2276.05
Eps8	4158.13	-0.623673	0.182883	-3.42511	0.00061455	0.00739	2031.28	1776.73	2129.62	936.421	1618.34	5871.86	5848.21	5965.92	6546.86	6595.15	6419.09
9430065F17Rik	14.2449	2.91583	0.841327	3.42336	0.000618514	0.00743166	3.67454	2.37955	5.78176	88.703	3.53348	8.41241	5.09759	6.71459	17.6942	7.52625	7.17618
Rab24	752.192	0.591319	0.172955	3.42125	0.000623342	0.0074834	700.367	721.004	698.309	1313.41	823.302	654.766	707.29	651.316	697.816	623.604	682.933
Abcc5	2350.45	0.591806	0.173111	3.42104	0.000623826	0.0074834	2397.27	2285.96	1978.01	4113.6	2599.76	1986.73	2082.36	1968.5	2107.82	2017.04	2317.91
Sap130	1733.54	-0.330376	0.0967076	-3.42002	0.000626155	0.00750529	1325.77	1188.19	1417.17	1029.16	1054.75	2107.31	2118.05	2247.15	2139.89	2143.91	2297.57
Hscb	188.412	1.06537	0.312003	3.41894	0.00062866	0.00752924	129.344	179.26	143.259	436.459	204.942	173.857	196.257	193.604	98.4241	158.051	159.072
Dpy30	564.976	1.08158	0.316475	3.41496	0.000637905	0.00763381	347.611	427.526	339.839	1194.47	404.584	579.054	588.771	583.051	582.803	566.619	600.407
Stard3nl	1407.05	0.859539	0.250832	3.4134	0.000641586	0.00767169	581.312	667.067	568.54	1540.21	671.362	1961.49	2028.84	1922.61	1821.4	1841.78	1872.98
Tmem42	1073.31	0.891985	0.26026	3.41224	0.000644321	0.00769821	477.69	392.626	418.857	1125.92	480.554	1521.24	1654.17	1581.29	1345.87	1341.82	1466.33
Rpl13a	18711	1.51908	0.44714	3.41181	0.000645333	0.00770412	13742.8	17761	13014.1	73608.4	16110.9	13473.9	13567.2	12793.5	10761.4	10334.6	10653
Abca8a	670.76	-0.81812	0.236994	-3.41064	0.000648109	0.00773105	1543.31	1873.5	1442.87	715.672	1121	29.4434	25.4879	26.8584	260.99	174.179	165.052
Ttll4	570.747	0.617327	0.180885	3.41027	0.000648978	0.00773518	424.042	406.11	411.148	791.271	483.204	636.539	611.71	609.909	600.497	626.829	676.953
Fam96a	823.113	0.97356	0.285583	3.41006	0.000649495	0.00773518	602.624	689.277	592.31	1812.36	685.496	831.427	839.827	838.205	716.616	744.024	702.07
Copg1	3899.25	-0.388361	0.113832	-3.40983	0.000650046	0.00773554	5118.63	4748.79	5007.65	3282.01	4287.88	3514.99	3364.41	3184.96	3423.83	3414.77	3543.84
Dhx9	3671.78	-0.586858	0.172201	-3.40932	0.000651252	0.0077437	4024.35	3690.68	4242.53	1993.8	3297.62	3920.18	3934.06	3744.51	3704.73	3898.6	3938.53
Lrif1	454.093	0.523731	0.153386	3.40904	0.000651926	0.00774552	268.976	272.062	275.597	439.483	345.398	691.22	542.893	559.55	537.462	561.243	501.137
Siae	509.393	-0.512696	0.150437	-3.40861	0.000652952	0.00775152	538.687	599.647	535.777	328.604	450.519	527.178	574.753	513.666	540.779	469.853	523.861
Mpc1	2287.73	0.958765	0.281996	3.40802	0.000654354	0.00775437	1921.78	2726.97	1795.56	5974.35	2486.69	1780.63	1869.54	1749.15	1635.61	1710.61	1514.17
Sod1	7117.4	0.353461	0.103705	3.4079	0.000654659	0.00775437	6326.08	6090.06	6135.09	8913.64	6898.25	7376.28	7527.86	7448.72	7038.98	7226.28	7310.14
Ttc32	149.357	0.970552	0.284267	3.40765	0.000655247	0.00775437	87.454	85.6638	84.1568	232.845	107.771	180.867	183.513	185.77	141.554	187.081	166.248
Ddb1	9517.32	-0.491858	0.144193	-3.40762	0.000655315	0.00775437	13135.7	13200.2	13264.7	7438.95	11310.7	7580.99	7474.34	7586.37	7805.36	7859.56	8033.73
Ssbp4	1396.46	-0.235236	0.0690031	-3.40736	0.00065594	0.00775437	1802.73	1752.94	1775	1531.13	1488.48	1130.07	1162.25	1184.01	1163.39	1219.25	1151.78
Ccdc37	57.8843	2.3006	0.668672	3.4072	0.000656319	0.00775437	7.34907	7.13865	14.7756	107.855	7.95034	46.2683	25.4879	38.0494	139.342	140.848	101.663
Ndufb8	1565.61	1.01646	0.298927	3.4062	0.000658732	0.00777669	1150.13	1716.45	1175.63	4001.71	1532.65	1277.28	1429.87	1328.37	1202.1	1203.13	1204.4
S100a10	1455.77	1.16756	0.3422	3.40515	0.000661277	0.00779475	633.49	1168.36	682.89	2828.42	965.525	1606.77	1564.96	1568.98	1688.69	1610.62	1694.77
Abi1	2025.7	-0.411367	0.120813	-3.40514	0.000661309	0.00779475	2192.23	2277.23	2214.42	1420.26	1924.87	1993.74	2040.31	2027.81	1970.69	2135.31	2085.88
Krt80	198.214	-0.928331	0.273958	-3.4034	0.000665537	0.00783483	134.488	118.184	183.732	49.3914	100.704	291.63	268.898	297.68	234.448	254.817	246.382
Prdx6	7799.19	0.327439	0.0961711	3.4033	0.000665763	0.00783483	6215.11	5800.55	6378.57	6882.54	8508.63	7941.32	7738.14	7953.44	9438.76	9515.34	9418.74
Cdpf1	522.037	0.808802	0.237283	3.40196	0.000669039	0.00786716	317.48	295.858	306.433	732.808	348.932	619.714	635.924	615.505	636.992	609.627	623.132
Jtb	960.659	0.766002	0.225327	3.40162	0.000669878	0.00786752	778.267	912.161	784.393	1884.94	939.024	949.201	958.346	916.542	813.934	806.384	824.065
Smim20	437.249	0.898471	0.264444	3.40124	0.000670815	0.00786752	362.309	415.628	339.197	959.605	443.452	379.961	477.899	371.541	369.367	345.132	345.653
Sowahb	615.65	-0.69945	0.206177	-3.40109	0.00067117	0.00786752	526.929	363.278	574.322	244.941	352.465	660.374	691.997	743.082	839.369	921.428	853.965
Msh5	37.9702	1.64067	0.478898	3.40097	0.000671463	0.00786752	6.61417	11.1046	11.5635	47.3755	17.6674	39.2579	58.6222	52.5977	49.765	75.2625	47.8412
Mtbp	141.918	-0.654155	0.191927	-3.40087	0.000671714	0.00786752	226.351	187.191	216.495	121.967	143.99	95.3407	115.97	126.458	98.4241	112.894	116.015
Usp5	1973	-0.364209	0.107122	-3.39751	0.000680022	0.00795489	2576.59	2633.37	2590.23	1761.96	2273.8	1675.47	1657.99	1611.5	1621.23	1682.66	1618.23
Ovgp1	52.9135	1.01908	0.300158	3.39742	0.000680243	0.00795489	44.8293	34.1069	40.4723	100.799	63.6027	60.289	50.9759	63.7886	46.4473	40.8568	35.8809
Mrpl20	833.391	1.15231	0.34097	3.39701	0.00068126	0.00796052	760.629	1006.55	763.193	2956.43	887.788	500.539	494.466	502.475	464.473	419.32	411.434
Wdfy3	3074.82	-0.408471	0.12034	-3.39565	0.000684667	0.00799405	2944.04	3113.25	3215.3	2656.05	1999.07	3454.7	3188.54	3146.91	3491.29	3279.3	3334.53
Chd1	1616.51	-0.280323	0.0826428	-3.39501	0.000686266	0.00800644	1253.02	1190.57	1315.03	988.837	1073.3	1901.21	1858.07	2004.31	2066.91	2060.04	2070.33
Dgkq	572.751	0.558883	0.164537	3.3943	0.000688049	0.0080201	394.645	483.842	384.808	725.752	517.656	614.106	606.613	590.884	609.344	684.889	687.717
Rpl38	3509.49	0.974736	0.287794	3.39411	0.000688515	0.0080201	3080.73	3535.22	2955.12	9348.08	3365.64	2968.18	2920.92	2849.23	2536.91	2557.85	2486.55
Cyp2a5	25.0974	2.90585	0.807056	3.39369	0.000689572	0.00802612	0	0.793184	0	10.0799	1.76674	37.8559	25.4879	30.2157	61.9297	50.5334	57.4094
Neu2	67.582	0.857157	0.252209	3.39328	0.000690621	0.00803166	41.8897	38.0728	40.4723	81.6471	65.3695	65.8972	67.543	66.0268	84.0475	107.518	84.9181
Ooep	40.9935	1.943	0.565265	3.39307	0.000691128	0.00803166	5.87926	3.17273	5.13935	34.2716	7.06697	82.7221	71.3662	76.0987	39.812	54.8341	70.5658
Uqcrh	2801.34	1.07705	0.318792	3.39014	0.000698567	0.00811177	2399.47	3296.47	2291.51	8591.08	2863.01	2118.53	2035.21	1836.44	1866.74	1809.53	1706.73
Adnp2	654.548	-0.484142	0.142876	-3.38875	0.000702125	0.00814466	766.508	700.381	707.945	434.443	598.926	565.034	584.948	580.812	711.086	820.362	729.578
Taf1d	345.682	0.703954	0.20768	3.3886	0.000702494	0.00814466	240.315	283.96	273.028	541.29	329.497	347.713	370.849	342.444	336.19	325.779	411.434
Ndufa7	1822.83	1.03522	0.306209	3.38661	0.000707611	0.0081976	1433.8	1917.12	1305.39	4763.75	1701.37	1560.5	1686.03	1568.98	1342.55	1411.71	1359.89
Ube2v2	829.466	0.786831	0.232102	3.38617	0.000708753	0.00820159	484.304	654.377	526.783	1270.07	657.228	1027.72	911.193	940.043	892.452	920.353	839.613
Wnt4	81.2612	0.750471	0.222473	3.38605	0.000709059	0.00820159	85.2493	98.3548	96.3627	175.39	141.339	23.8352	29.3111	34.6921	71.8827	75.2625	62.1936
Tmem80	292.505	0.643621	0.189917	3.38527	0.00071109	0.0082187	188.871	217.332	188.871	366.908	255.294	307.053	359.38	393.923	343.931	305.351	290.635
Mga	2301.53	-0.300986	0.0889913	-3.38438	0.000713386	0.00823572	1842.41	2097.97	2026.19	1705.52	1522.93	2648.51	2635.45	2725.01	2792.37	2601.93	2718.58
Bloc1s2	482.694	0.893097	0.264385	3.38427	0.00071367	0.00823572	482.099	428.319	425.923	1165.23	507.938	386.971	418.002	380.494	368.261	350.508	395.886
Aldoa	12712.9	-0.307789	0.0908631	-3.38377	0.00071498	0.00824444	18496.9	19689.2	18059	13659.3	16625.9	9013.9	8890.19	9140.8	8745.36	8808.94	8711.88
Sntb2	891.665	-0.461655	0.136387	-3.3833	0.000716213	0.00825226	1081.05	1214.36	1009.88	684.424	911.639	808.994	806.693	818.061	838.263	851.542	783.4
Brpf3	1941.15	0.250417	0.0739595	3.38256	0.000718131	0.00826796	1217.01	1136.63	1174.34	1463.6	1336.54	2551.77	2556.44	2634.36	2430.74	2456.78	2394.45
Rps24	12768.1	1.48719	0.441047	3.38197	0.000719678	0.00827936	8361.78	12147.6	8171.56	45333.3	10983.8	10273	10396.5	10092	8376	7856.33	8457.13
Arg1	176.345	0.724791	0.21299	3.38086	0.000722585	0.00830638	42.6246	36.4864	41.1148	72.5752	60.9526	326.682	330.069	323.42	259.884	213.961	232.03
Scamp4	959.88	-0.276438	0.0817535	-3.37994	0.000725021	0.00832205	1196.43	1103.32	1203.89	942.469	985.842	808.994	801.595	819.181	911.252	893.474	892.238
Kcnf1	139.933	-1.19033	0.35866	-3.37992	0.000725068	0.00832205	32.3359	29.3478	26.9816	8.06391	15.9007	185.073	184.787	243.964	223.389	299.975	289.439
Slc16a2	3661.03	-0.592784	0.175669	-3.37968	0.0007257	0.00832288	2929.34	3584.4	3056.63	1598.67	2615.66	4224.43	4130.32	4421.56	4695.6	4498.55	4516.21
Spaca6	46.1951	1.61994	0.479622	3.37834	0.00072924	0.00835705	22.7821	39.6592	17.9877	134.062	40.6351	49.0724	56.0734	48.1213	28.7531	38.7064	32.2928
Golga3	1280.23	-0.393973	0.11661	-3.37752	0.000731415	0.00837552	1511.7	1589.54	1467.28	1001.94	1311.81	1195.96	1118.92	1147.08	1225.32	1254.73	1258.22
Sub1	1999.02	0.629062	0.186239	3.37731	0.000731988	0.00837563	1634.43	1699	1536.66	3192.3	1846.25	2204.05	2018.64	2193.43	1995.02	1788.02	1881.36
Cars	769.866	-0.402977	0.11909	-3.37655	0.000734011	0.00839232	1375.75	1150.12	1302.82	918.277	1011.46	377.157	453.685	419.662	464.473	489.206	505.921
Igsf3	2554.14	-0.410945	0.121903	-3.37498	0.000738218	0.00843395	2055.54	2233.61	1941.39	1337.6	1779.99	2791.52	2756.52	2658.98	3481.34	3457.78	3601.25
B3gnt9	279.948	-0.718356	0.210148	-3.37439	0.000739782	0.00844532	662.152	816.979	609.012	360.86	485.854	9.81448	11.4696	13.4292	44.2355	33.3306	32.2928
Ndufa2	1470.28	1.15169	0.342658	3.37417	0.000740389	0.00844577	1338.27	1526.09	1271.99	4906.89	1369.23	996.871	1013.15	1002.71	938.899	867.67	941.276
Ift81	649.91	-0.326994	0.0970884	-3.37203	0.000746174	0.00850525	487.244	503.672	518.431	396.139	405.467	800.581	843.65	851.634	748.686	794.557	798.948
Mcm6	771.762	-0.65894	0.195268	-3.37157	0.000747423	0.00851296	1124.41	858.225	1106.24	487.866	810.935	720.663	712.388	715.104	654.686	638.656	660.209
Rbm5	2390.08	0.327646	0.0971527	3.37135	0.000748009	0.00851311	1963.67	1945.68	1936.25	2701.41	2193.41	2417.17	2406.06	2539.24	2823.33	2644.94	2719.77
Ncor1	8405.8	-0.288303	0.0855864	-3.37092	0.000749189	0.00852002	7280.73	6236.8	7300.44	5471.36	5888.55	10151	10104.7	10375.2	9948.57	9952.93	9753.63
Diras2	34.7694	2.43917	0.715256	3.36992	0.000751891	0.00854422	1.46981	3.17273	9.63627	60.4793	6.1836	23.8352	25.4879	36.9303	65.2474	69.8866	80.134
Sat1	2961.7	0.743693	0.220723	3.36865	0.00075536	0.00857247	2249.55	2269.3	2358.96	5205.25	2514.96	3362.16	3341.47	3259.94	2711.64	2661.07	2644.42
Tgfbr3l	65.9494	1.5138	0.447062	3.36859	0.00075553	0.00857247	16.168	34.9001	20.5574	108.863	33.5681	91.1345	87.9334	88.4088	77.4122	93.5406	72.9578
Ndufb9	1769.85	1.06957	0.318706	3.36789	0.00075745	0.00858476	1510.97	2218.53	1347.15	5336.29	1905.43	1397.86	1396.74	1244.44	1058.34	1019.27	1033.37
Kif3b	1248.16	-0.415613	0.123334	-3.36778	0.000757768	0.00858476	1616.8	1517.36	1620.82	1009	1363.93	1026.31	1061.57	1082.17	1154.55	1127.86	1149.38
Foxk1	1459.59	-0.427019	0.126847	-3.36745	0.000758669	0.00858843	1546.98	1426.94	1566.86	951.541	1295.91	1653.04	1587.9	1543.24	1497.37	1528.9	1456.76
Dnase1l2	32.9223	1.57361	0.465539	3.3669	0.000760181	0.00859901	13.2283	18.2432	7.0666	54.4314	25.6178	43.4641	31.8599	30.2157	42.0238	39.7816	56.2134
Kifap3	626.89	-0.614698	0.182453	-3.36648	0.000761352	0.00860571	809.868	858.225	783.108	399.163	663.412	500.539	499.563	514.786	618.192	582.747	666.189
Msantd2	285.476	0.914665	0.271104	3.36496	0.000765548	0.00864403	149.186	157.05	149.041	403.195	174.907	321.074	360.654	322.301	378.214	363.411	361.201
Supt20	684.39	0.449476	0.133432	3.36483	0.000765905	0.00864403	452.703	494.947	422.711	699.544	549.457	848.252	804.144	812.466	787.392	881.647	775.027
Rap1a	1457.25	0.571698	0.169825	3.36435	0.000767234	0.00865247	1111.18	1132.67	1045.21	2029.08	1238.49	1619.39	1636.33	1667.46	1496.27	1529.98	1523.74
Uqcr11	1922.56	1.06209	0.316764	3.36397	0.000768311	0.00865805	1707.92	2140.01	1604.12	5811.05	1922.22	1407.68	1507.61	1281.37	1265.14	1328.92	1172.11
Rpl37	5079.52	1.03449	0.308127	3.36341	0.000769852	0.00866352	4092.7	4949.47	3984.92	13627	4455.72	4712.35	4594.2	4496.54	3659.38	3633.03	3669.42
Zfp516	1440.8	-0.49821	0.148117	-3.36317	0.000770536	0.00866352	1749.81	1560.99	1730.03	959.605	1414.28	1532.46	1399.29	1438.04	1339.23	1378.38	1346.73
Canx	9122.76	-0.382533	0.113715	-3.36307	0.000770797	0.00866352	11042	10698.5	10695.6	7077.09	9497.12	8490.93	8600.9	8998.68	8430.19	8410.05	8409.29
Dph6	352.306	-0.496865	0.147765	-3.36296	0.000771126	0.00866352	392.441	356.933	406.651	237.885	306.53	358.93	375.947	390.566	362.731	317.178	369.573
Irak2	1274.13	0.441594	0.131069	3.36251	0.000772368	0.00867092	671.705	648.824	657.194	1039.24	754.399	1808.67	1726.81	1877.85	1622.34	1537.51	1670.85
Immp1l	311.21	1.13975	0.339521	3.36124	0.000775929	0.00869952	197.69	329.964	199.15	789.255	301.23	270.599	317.325	250.678	264.307	259.118	243.99
Nrep	2498.04	0.369016	0.109848	3.36116	0.000776152	0.00869952	2349.5	2427.94	2948.7	3483.61	3176.6	2310.61	2407.33	2353.47	2074.65	1976.18	1969.86
Snhg3	139.551	1.12946	0.335854	3.36098	0.00077667	0.00869952	78.6351	107.08	86.7265	293.325	112.188	143.011	169.495	165.627	111.695	133.322	133.955
Hexa	3923.68	-0.314318	0.093407	-3.35956	0.000780665	0.00873769	5979.94	7186.24	6089.48	5226.42	5096.17	2340.05	2231.47	2278.49	2201.82	2299.81	2230.6
Srrm2	21799.8	0.846497	0.251135	3.35885	0.000782676	0.00875362	9456.05	11354.4	9778.89	25894.2	10994.4	30172.5	29817.1	29944.9	27413.9	27092.4	27879.5
1810041H14Rik	18.0685	2.13001	0.631086	3.35666	0.000788899	0.00881658	7.34907	7.13865	3.21209	46.3675	13.2506	21.031	16.5672	25.7393	30.9649	13.9773	13.1563
Mnt	1166.79	-0.400253	0.119238	-3.35633	0.000789845	0.00882052	1369.87	1262.75	1361.28	872.918	1141.32	1082.4	1117.65	1085.53	1193.25	1224.63	1123.07
Osbpl8	991.901	-0.460319	0.137311	-3.35563	0.000791831	0.00883607	837.059	984.341	871.761	554.394	746.449	1249.24	1167.35	1265.7	1120.26	1023.57	1090.78
Glmp	2500.77	-0.306345	0.0912756	-3.35497	0.000793722	0.00885054	3116.74	3049.79	2969.26	2236.73	2684.56	2222.28	2309.21	2233.72	2212.88	2318.09	2155.25
Snrpe	570.155	1.018	0.304463	3.35303	0.000799325	0.00890634	481.364	647.238	468.965	1588.59	604.226	438.848	453.685	402.876	399.226	364.486	422.199
Ralgapa1	1869.2	-0.271213	0.0809871	-3.35254	0.000800743	0.00891196	1285.35	1273.85	1402.4	1125.92	1063.58	2305	2190.69	2228.13	2653.03	2497.64	2535.58
Kars	1407.92	-0.556026	0.165742	-3.35244	0.000801028	0.00891196	1874.75	1720.42	1881	954.565	1522.05	1238.03	1194.11	1295.92	1218.69	1282.69	1304.87
Cyr61	2451.59	-0.510367	0.152202	-3.35172	0.000803107	0.00892448	3068.24	3240.95	2730.28	1975.66	2247.3	2753.66	2743.78	2783.2	1447.61	1840.71	2136.11
H2afv	1043.57	0.842427	0.251252	3.35164	0.000803353	0.00892448	745.931	799.529	748.417	1926.27	838.319	1243.64	1271.85	1166.1	918.993	894.549	925.727
Rnf169	806.647	0.40718	0.121517	3.35128	0.00080438	0.00892922	715.8	745.593	754.199	1112.82	849.803	814.602	828.358	767.702	763.063	767.678	753.499
Ndufs6	851.248	1.02101	0.305409	3.35069	0.000806092	0.00894155	727.558	876.468	679.036	2315.35	824.185	628.127	711.113	697.199	636.992	596.724	670.973
Tuba1b	7552.24	-0.259251	0.0773479	-3.34959	0.00080932	0.00896446	10127.8	10331.2	9866.9	7827.03	9059.85	5379.74	5671.06	5399.65	6375.45	6582.25	6453.78
Ppfibp2	2093.05	0.358703	0.106915	3.34949	0.000809609	0.00896446	1140.58	993.859	1158.28	1292.24	1522.93	2689.17	2616.34	2521.33	2905.17	2998.67	3185.03
Ccdc33	27.4172	2.93855	0.866629	3.34937	0.000809965	0.00896446	0	0	7.0666	58.4633	5.30023	15.4228	17.8416	31.3348	53.0826	58.0597	55.0174
Dip2a	1115.18	-0.364075	0.108725	-3.34842	0.000812749	0.00898859	1244.2	1161.22	1310.53	884.006	1038.84	1040.34	1196.66	1091.12	1136.85	1078.4	1084.8
Fndc7	62.7855	1.01944	0.302715	3.34778	0.000814627	0.00900266	21.3123	15.0705	18.6301	40.3195	35.3348	113.568	110.872	94.0043	72.9886	86.0143	82.5261
Sec23ip	1578.12	-0.458747	0.137081	-3.346	0.000819869	0.00905387	1924.72	1731.52	1855.3	1098.71	1569.75	1445.53	1508.89	1483.93	1592.48	1602.02	1546.47
Cpt1a	2698.53	-0.550383	0.164462	-3.34541	0.000821614	0.0090664	3451.86	3142.59	3239.07	1714.59	2750.82	3209.34	2965.52	3007.02	2008.29	2147.13	2047.6
Igfbp5	2604.67	-0.445491	0.132919	-3.34452	0.000824254	0.00908879	3867.82	4719.44	4182.78	2702.42	3544.09	1316.54	1273.12	1337.32	2041.47	1825.65	1840.69
Epc1	1023.34	0.294365	0.0879464	3.34431	0.000824871	0.00908886	679.789	685.311	739.423	889.046	833.902	1142.69	1200.48	1206.39	1289.47	1248.28	1341.95
Pcdhga2	255.281	-0.866583	0.25888	-3.34383	0.00082629	0.00909254	324.829	425.94	286.518	132.046	242.927	241.156	265.074	296.561	221.178	192.457	179.405
Fibin	158.929	-0.786792	0.232595	-3.34368	0.000826746	0.00909254	326.299	483.842	337.912	237.885	205.825	32.2476	34.4087	36.9303	14.3765	19.3532	19.1365
Tdrd5	143.141	1.07671	0.319161	3.34358	0.000827039	0.00909254	38.9501	26.9682	16.0605	68.5432	47.702	178.063	194.983	236.13	270.943	224.712	271.499
Cstb	1874.56	0.912812	0.274563	3.34256	0.000830108	0.00911954	2145.19	2523.12	1970.94	6014.67	2435.45	867.881	1052.65	991.522	846.005	870.895	901.807
Mbl1	104.929	1.47582	0.435166	3.34203	0.000831691	0.00913019	5.14435	9.5182	5.78176	30.2397	9.71708	193.486	144.007	168.984	169.201	195.683	222.462
Arpc1a	3441.48	0.632488	0.189272	3.34124	0.000834064	0.00914948	2734.59	2990.3	2633.91	5537.89	3130.67	3827.65	3807.9	3509.49	3121.92	3325.53	3236.46
Cdc42ep5	123.951	-0.679942	0.203675	-3.34042	0.000836527	0.0091605	127.139	139.6	120.775	69.5512	90.1039	147.217	164.397	149.959	121.648	129.021	104.055
Ndufs4	789.481	1.10708	0.332708	3.34034	0.000836762	0.0091605	629.081	958.959	673.254	2497.8	821.535	508.951	516.131	536.048	516.45	501.033	525.057
Myo1f	8.75651	3.25474	0.913316	3.34029	0.000836916	0.0091605	0	0.793184	0	4.03195	9.71708	32.2476	29.3111	19.0247	0	0	1.19603
Mrpl24	917.215	0.730703	0.218764	3.33993	0.000838007	0.0091657	698.162	780.493	703.448	1609.76	818.002	999.675	955.797	963.544	829.416	879.497	851.573
Ccl6	57.1937	2.22964	0.671443	3.33954	0.000839173	0.00916913	10.2887	57.1092	17.3453	82.655	236.743	88.3303	71.3662	59.3123	0	0	5.98015
H2-D1	15969.8	-0.3048	0.0913778	-3.33897	0.000840911	0.00916913	13224.7	11085.5	11413.2	9118.26	10149.1	20463.2	20768.8	20618.3	19886.1	19487.6	19453.4
Chka	3333.06	0.406385	0.121475	3.33889	0.000841141	0.00916913	1798.32	1449.15	1755.73	2445.38	1979.63	4367.44	4340.59	4310.77	4588.33	4679.18	4949.17
Tubb2a	1254.84	-0.394583	0.117774	-3.3386	0.000842023	0.00916913	2436.95	2461.25	2484.23	1634.96	2107.72	436.043	465.155	456.592	424.661	469.853	425.787
Zfp943	291.471	0.594722	0.177748	3.33834	0.000842798	0.00916913	140.367	180.846	150.968	267.117	209.359	388.373	327.52	391.685	348.355	402.117	399.474
Xrcc5	792.759	-0.596351	0.178729	-3.33832	0.000842852	0.00916913	881.889	745.593	907.094	428.395	684.613	821.612	864.041	910.947	853.746	824.662	797.752
Thbd	606.587	-0.609014	0.181992	-3.33831	0.000842898	0.00916913	918.634	1158.84	806.877	610.841	646.628	499.137	503.387	578.574	376.002	270.945	302.596
T2	14.0812	3.03765	0.886589	3.33819	0.000843252	0.00916913	0.734907	0	2.56967	34.2716	1.76674	12.6186	6.37198	5.5955	17.6942	39.7816	33.4888
Rps8	15551.1	0.980427	0.294078	3.33798	0.000843905	0.00916953	12349.4	14614.4	11887.3	38470.9	13339.8	14301.1	14537	14368.1	12349.5	12501.1	12343
Prr18	58.2726	2.2042	0.654774	3.33644	0.00084858	0.00921304	6.61417	3.17273	27.624	112.895	23.851	35.0517	48.4271	38.0494	109.483	125.796	110.035
Iah1	2178.28	0.466279	0.139365	3.33626	0.000849148	0.00921304	883.359	931.198	876.901	1474.69	1007.04	3039.69	3061.1	2994.71	3204.86	3307.25	3180.24
Efna5	159.291	-0.661955	0.197407	-3.3354	0.000851759	0.00923463	288.084	299.823	338.554	161.278	227.91	74.3097	82.8358	68.265	76.3063	66.6611	68.1737
Clcf1	219.011	0.808851	0.243227	3.33303	0.000859064	0.00930704	216.798	233.196	204.289	500.97	270.312	150.021	194.983	168.984	155.93	167.728	145.916
Kcne2	2670.11	0.822637	0.243604	3.3327	0.000860065	0.00931111	207.979	127.703	202.362	419.323	217.309	4325.38	4349.52	4485.35	4977.6	5022.16	5036.48
Neu1	1315.28	0.25973	0.0779809	3.33134	0.000864289	0.00935003	1350.76	1272.27	1293.83	1645.04	1484.06	1187.55	1178.82	1192.96	1311.58	1276.24	1274.97
Fam114a1	662.84	-0.445395	0.133313	-3.33064	0.000866454	0.00935625	1128.08	1390.45	1086.97	837.638	925.773	316.868	305.855	327.896	312.966	342.982	315.752
Siva1	916.112	0.758968	0.227776	3.3306	0.000866605	0.00935625	742.256	589.335	713.084	1537.18	784.434	1082.4	1098.53	1004.95	864.805	785.956	874.298
Scnn1g	912.593	0.526546	0.158928	3.33055	0.000866751	0.00935625	1493.33	1247.68	1537.31	1725.68	2398.35	185.073	200.08	208.152	371.578	337.606	333.692
G3bp1	2135.69	-0.378239	0.113552	-3.33	0.000868451	0.00936781	2532.49	2471.56	2596.01	1677.29	2216.38	2045.62	1974.04	2035.64	1930.88	2032.09	1980.63
Uvssa	539.088	0.580999	0.174319	3.32852	0.000873101	0.00941114	324.829	400.558	328.276	625.961	427.552	715.055	711.113	641.244	582.803	623.604	548.978
Tctex1d4	40.1796	2.74665	0.81684	3.32773	0.000875579	0.00942984	0.734907	2.37955	10.9211	90.719	3.53348	42.0621	43.3295	33.573	63.0356	76.3377	75.3499
Kdsr	1334.4	0.361396	0.10851	3.32756	0.000876104	0.00942984	931.128	945.475	891.676	1319.46	1053.86	1640.42	1554.76	1628.29	1652.2	1527.83	1533.31
Adprm	359.714	0.632367	0.189603	3.32628	0.00088015	0.00946551	184.462	182.432	172.81	343.724	216.426	581.859	530.149	474.498	420.238	416.094	434.159
Ndor1	720.208	0.443132	0.13312	3.3261	0.00088069	0.00946551	503.412	561.574	496.589	813.447	604.226	851.056	841.102	835.967	803.981	820.362	790.576
Panct2	514.41	0.616887	0.185096	3.32536	0.000883033	0.00948384	278.53	267.303	298.082	536.25	330.381	682.808	698.369	774.417	575.062	630.055	587.251
Slc5a9	4.31453	4.13778	1.09843	3.32492	0.000884443	0.00949213	0	0	0	43.3435	1.76674	0	1.2744	0	0	1.07518	0
Catsperg1	61.0643	1.45278	0.431746	3.32445	0.000885928	0.00950121	5.87926	7.93184	3.85451	22.1757	11.4838	103.753	94.3053	100.719	94.0005	103.217	124.387
Ltn1	1268.67	-0.351022	0.105732	-3.32152	0.000895276	0.00958986	1239.05	1178.67	1221.24	838.646	1060.05	1274.48	1357.23	1292.56	1495.16	1491.27	1507
Ip6k2	769.38	0.392624	0.118121	3.32146	0.000895483	0.00958986	555.59	563.954	573.679	835.622	649.278	884.705	894.626	827.014	881.393	885.948	911.375
Sqstm1	10609.5	-0.482043	0.145072	-3.32122	0.000896247	0.00959113	13825.8	12174.6	13689.9	7704.06	11213.5	9974.32	9759.33	10220.7	8749.79	9435.77	9956.95
Timm23	1377.35	0.674558	0.203726	3.3205	0.000898578	0.00960917	1503.62	1843.36	1418.46	3254.79	1844.48	921.159	937.956	872.897	843.793	862.294	847.985
Rarb	69.5113	-0.983305	0.294638	-3.32013	0.000899759	0.00961265	119.055	99.9411	140.047	45.3595	74.2032	42.0621	48.4271	44.764	58.6121	52.6838	39.469
Gadd45a	1177.99	-0.325771	0.0979629	-3.31999	0.000900196	0.00961265	1949.71	1707.72	1939.46	1573.47	1405.44	640.745	635.924	617.743	839.369	796.708	851.573
Sft2d1	401.049	0.557177	0.168023	3.31966	0.000901258	0.00961708	374.068	433.871	400.227	711.64	477.904	361.734	373.398	352.516	304.119	307.501	314.556
Mrpl32	591.569	0.658212	0.198362	3.31934	0.000902303	0.00962133	495.328	537.779	492.735	1028.15	584.792	539.797	592.594	548.359	577.274	569.845	540.606
Rps12	12071.7	1.51953	0.459081	3.31871	0.000904355	0.00963631	7448.29	11153.7	7474.54	43077.4	9552.78	10173.4	10353.2	9699.23	8169.2	7634.85	8051.67
Chd8	2679.24	-0.225838	0.0680842	-3.31835	0.000905502	0.00964162	2346.56	2407.31	2446.33	2145	1961.08	2928.92	2808.77	2910.78	3192.7	3110.49	3213.73
Mgst3	406.874	0.824756	0.249567	3.31579	0.00091384	0.00972344	443.884	474.324	405.366	1051.33	527.373	229.939	279.093	284.251	231.131	255.893	293.027
8430408G22Rik	755.282	0.506347	0.151946	3.3147	0.00091741	0.00975445	174.908	139.6	176.665	203.614	261.478	1591.35	1498.69	1611.5	859.275	952.609	838.417
Oaz1-ps	3247.72	0.663425	0.200274	3.31432	0.000918663	0.00975723	3143.2	2862.6	2622.35	5894.72	3255.22	3024.26	2760.34	3218.53	3064.42	2919.11	2960.17
Oaz2	7514.24	0.280592	0.0845855	3.31422	0.000918983	0.00975723	5144.35	4303.81	4992.87	5769.73	5927.42	9999.56	9812.85	10032.7	8955.48	8822.92	8894.88
Lrpprc	1020.35	-0.515792	0.155535	-3.31319	0.000922393	0.00978645	1380.16	1353.17	1345.22	745.911	1151.03	789.365	815.614	765.464	975.393	950.458	952.04
Sf3b3	2264.44	-0.376524	0.113566	-3.31297	0.00092312	0.00978717	3005.04	3002.99	2948.7	1974.65	2620.08	1744.17	1765.04	1848.75	2002.76	1994.46	2002.15
Ehd4	1210.92	-0.654283	0.198215	-3.31174	0.000927164	0.00982305	850.288	767.009	834.501	361.868	669.595	1681.08	1850.42	1767.06	1542.71	1493.42	1502.21
Shmt2	609.217	-0.478383	0.144012	-3.31082	0.000930235	0.00984857	1169.24	947.855	1208.39	725.752	864.82	272.001	277.818	297.68	294.166	338.681	304.988
Fubp3	1316.7	-0.387918	0.117156	-3.31055	0.000931123	0.00985096	1588.87	1363.48	1582.92	1026.13	1281.77	1357.2	1417.13	1336.2	1197.68	1159.04	1173.31
Sec22a	571.353	0.713723	0.215529	3.30996	0.000933097	0.00985575	450.498	406.11	432.347	926.341	491.154	626.725	604.064	590.884	580.591	623.604	552.566
Tmem259	2982.56	0.203577	0.0615054	3.30987	0.000933405	0.00985575	2823.51	2763.45	2800.94	3120.73	3317.94	3022.86	2929.84	2928.68	2942.77	3083.61	3073.8
Rad50	652.258	-0.492559	0.148783	-3.30982	0.000933563	0.00985575	751.81	767.802	784.393	443.515	644.861	628.127	582.399	627.815	611.556	668.761	663.797
Fcamr	74.5612	1.55411	0.466236	3.3094	0.00093496	0.0098635	27.1916	16.6569	23.1271	111.887	26.5011	120.578	86.659	85.0515	106.165	107.518	108.839
Pigp	517.502	0.977843	0.295777	3.3091	0.000935953	0.00986698	364.514	510.81	379.027	1182.37	487.621	496.332	476.624	485.689	390.379	409.643	509.509
Ift122	513.151	-0.456532	0.137997	-3.30811	0.000939277	0.0098828	587.191	552.849	592.952	359.852	479.671	476.703	460.057	529.334	539.673	515.011	551.37
Gemin5	523.13	-0.422244	0.12761	-3.30807	0.000939416	0.0098828	629.816	578.231	612.867	392.107	511.472	478.105	456.234	473.379	554.05	520.387	547.782
Dpm3	276.059	1.06872	0.323519	3.30806	0.000939447	0.0098828	198.425	276.028	194.653	692.488	260.594	239.754	254.879	207.033	246.613	236.539	229.638
Il3ra	163.34	-0.595565	0.178743	-3.30748	0.000941378	0.00989611	364.514	368.037	330.845	236.877	232.327	68.7014	47.1527	44.764	39.812	29.0298	34.6849
Rnf7	1179.37	0.880738	0.26665	3.30725	0.000942166	0.0098974	897.322	1219.92	980.33	2683.27	1158.98	968.83	1129.12	1056.43	978.711	960.135	940.08
Nsf	1022.49	-0.515887	0.155978	-3.30648	0.000944749	0.00991637	1272.86	1155.67	1250.79	676.36	1034.43	916.953	957.072	966.902	985.346	1031.1	999.881
Dcakd	1055.75	-0.453853	0.136994	-3.30632	0.000945305	0.00991637	1752.75	1462.63	1812.26	1061.41	1383.36	651.962	649.942	686.008	729.886	714.994	708.05
5730408K05Rik	17.7149	1.93041	0.583191	3.30527	0.00094885	0.00994655	6.61417	11.1046	7.70902	55.4394	16.7841	12.6186	16.5672	10.0719	21.0119	11.827	25.1166
Nov	52.7571	-1.15227	0.344643	-3.3049	0.000950111	0.00994763	127.139	126.909	95.7203	52.4154	51.2355	7.01034	20.3903	23.5011	25.4354	18.278	32.2928
Thoc7	697.864	0.849725	0.257652	3.30466	0.000950904	0.00994763	614.383	774.147	608.37	1665.2	757.932	577.652	556.911	510.309	564.003	522.537	525.057
Zbed3	807.937	-0.46365	0.140421	-3.30465	0.00095096	0.00994763	770.183	736.868	765.12	453.595	641.327	995.469	968.541	1069.86	871.44	806.384	808.516
Evi5	1348.12	-0.301027	0.0911307	-3.30342	0.000955148	0.00998268	1396.32	1455.49	1443.51	1062.42	1258.8	1442.73	1383.99	1424.61	1356.92	1280.54	1324.01
Cdc42bpa	4788.84	-0.335481	0.101794	-3.30327	0.000955653	0.00998268	2345.09	2243.92	2460.46	1650.08	2068.86	7544.53	7191.42	7595.33	6695.05	6469.35	6413.11
Erich3	20.3795	2.98277	0.860099	3.3024	0.000958613	0.0100066	0	0	1.92725	22.1757	0.883371	15.4228	19.1159	29.0966	39.812	52.6838	43.0571
Mov10	413.732	-0.405591	0.122882	-3.30167	0.000961099	0.0100255	418.897	421.974	431.705	305.42	333.914	444.456	509.759	527.096	409.179	362.335	386.318
Bicc1	2171.44	-0.672991	0.203109	-3.30077	0.000964193	0.0100507	3975.85	4037.31	3843.59	1717.61	3226.95	1127.26	1056.47	1116.86	1350.29	1247.21	1186.46
Pcdhgc4	426.474	-0.454438	0.137771	-3.30028	0.000965897	0.0100614	407.874	471.944	395.087	320.54	298.579	576.25	509.759	523.738	356.096	424.696	406.65
AI450353	6.90299	2.60687	0.78156	3.2993	0.000969247	0.0100828	3.67454	3.96592	0.642418	34.2716	10.6005	5.60828	2.54879	5.5955	2.21178	3.22554	3.58809
Jmy	1376.63	-0.415787	0.126156	-3.2992	0.0009696	0.0100828	1152.33	1151.7	1277.77	756.999	1029.13	1709.12	1694.95	1664.1	1584.74	1538.58	1583.54
Nedd4	24139.9	-0.537557	0.162752	-3.29907	0.000970043	0.0100828	32593.9	35652.8	33046.6	17678.1	28765.2	20520.7	20152	20423.6	18958.2	18764	18983.4
Ppic	5207.28	0.692335	0.210244	3.2989	0.000970656	0.0100828	4808.5	6170.97	4957.54	11245.1	6017.52	4068.8	4346.97	4236.91	3765.55	3741.62	3920.59
Erbb2ip	4342.19	-0.349978	0.106244	-3.29788	0.000974193	0.0101116	3408.5	3128.32	3517.88	2320.39	2932.79	5501.72	5516.86	5696.21	5372.41	5251.17	5117.81
Rps17	6319.75	0.896552	0.272149	3.2977	0.000974788	0.0101116	5069.39	6160.66	4777.66	14390	5690.68	6031.7	6486.68	6089.02	5074.92	4820.03	4926.45
Gm10560	28.0031	1.69826	0.513691	3.29704	0.000977095	0.0101272	13.2283	11.8978	11.5635	63.5033	22.0843	35.0517	35.6831	50.3595	13.2707	32.2554	19.1365
Atp5h	2697.13	0.891406	0.270868	3.29678	0.000978003	0.0101272	2235.59	2964.92	2174.59	6525.72	2696.05	2328.84	2281.17	2359.06	2097.87	1997.68	2006.94
Cecr5	309.698	0.683892	0.207015	3.29667	0.000978382	0.0101272	202.834	193.537	138.12	343.724	230.56	382.765	400.16	415.186	367.155	355.884	376.749
Snapc3	200.592	0.607674	0.184763	3.29631	0.000979632	0.0101272	234.435	241.128	199.15	394.123	294.163	137.403	151.653	163.388	143.765	130.097	117.211
Glcci1	979.278	0.318079	0.0963419	3.29629	0.0009797	0.0101272	507.821	494.153	566.613	648.137	657.228	1350.19	1280.77	1282.49	1379.04	1281.61	1324.01
Rab1	4181.4	-0.209468	0.0635697	-3.29514	0.000983721	0.0101617	4420.47	4335.54	4411.49	3645.89	3943.37	4291.73	4368.63	4445.06	4194.63	3985.69	3952.88
C1qtnf1	353.946	-0.818479	0.245747	-3.29441	0.000986297	0.0101778	810.603	890.745	840.283	345.74	613.06	64.4952	36.9575	63.7886	75.2004	68.8115	83.7221
Suv420h2	627.795	0.634407	0.192452	3.2942	0.000987015	0.0101778	485.774	449.735	456.117	901.142	545.04	586.065	721.308	671.459	701.133	739.723	648.248
Ubap2l	5143.17	-0.406385	0.12336	-3.29411	0.000987333	0.0101778	6059.31	5553.87	5786.9	3670.09	5072.32	5298.42	5309.14	5340.34	4920.1	4780.25	4784.12
Adm	690.257	-0.95324	0.283369	-3.29267	0.000992426	0.0102232	1740.26	2527.88	1250.79	1094.68	810.935	8.41241	12.744	7.83369	58.6121	37.6313	43.0571
Supt4a	640.513	0.912869	0.277447	3.29201	0.000994736	0.0102399	471.811	602.82	458.044	1374.9	570.658	605.694	624.454	650.197	573.956	546.191	566.918
Ube2b	1819.68	0.570976	0.173343	3.29153	0.000996444	0.0102453	1248.61	1503.88	1289.33	2477.64	1535.3	2041.41	2139.71	2118.45	1894.39	1870.81	1896.9
Aasdh	237.788	0.564342	0.171248	3.29147	0.000996636	0.0102453	177.848	145.946	154.823	267.117	206.709	280.414	296.934	280.894	266.519	295.674	242.794
Setd1b	2561.29	-0.247751	0.0753372	-3.29103	0.000998201	0.0102543	1969.55	1948.85	2156.6	1774.06	1638.65	3105.58	3091.69	3099.9	3135.19	3159.95	3094.13
Bms1	1223.18	-0.343383	0.104386	-3.29048	0.00100015	0.0102588	1236.85	1226.26	1246.29	862.838	1083.01	1219.8	1215.77	1303.75	1348.08	1342.9	1369.45
Sos1	1236.33	-0.423113	0.128705	-3.29041	0.00100042	0.0102588	1160.42	1025.59	1162.78	705.592	955.808	1336.17	1333.02	1345.16	1501.8	1568.69	1504.61
E2f2	1200.4	0.39947	0.121057	3.29033	0.0010007	0.0102588	510.026	395.005	465.753	597.737	608.643	1658.65	1878.46	1750.27	1726.29	1752.54	1861.02
Med16	1209.22	-0.534712	0.162545	-3.28987	0.00100235	0.0102653	1410.29	1334.93	1354.86	731.8	1149.27	1284.3	1292.24	1272.42	1142.38	1242.91	1086
Pradc1	416.625	0.682255	0.206943	3.28959	0.00100332	0.0102653	261.627	227.644	218.422	471.739	288.862	591.673	588.771	486.808	441.249	530.063	476.02
Clk4	1181.48	0.704573	0.213345	3.28957	0.00100341	0.0102653	518.845	474.324	476.032	1056.37	545.923	1657.25	1618.48	1628.29	1554.88	1704.16	1761.75
Mrpl28	855.673	0.832127	0.253396	3.2892	0.00100473	0.0102718	774.592	848.707	747.775	1975.66	864.82	736.086	707.29	740.844	663.533	698.866	654.228
Tomm7	928.634	0.959599	0.292203	3.28875	0.00100634	0.0102782	780.472	894.711	700.236	2273.01	848.92	862.272	846.199	848.277	707.769	681.664	771.439
Itga7	2168.74	0.360388	0.109389	3.28864	0.00100674	0.0102782	1158.21	1004.17	1158.28	1574.48	1271.17	2804.14	2864.84	2808.94	3082.11	3010.5	3119.25
Zfp106	5284.81	-0.39645	0.12058	-3.28825	0.00100812	0.0102796	5840.31	5246.12	6023.31	3712.42	4944.23	5341.88	5409.81	5503.73	5468.62	5223.22	5419.21
Auts2	449.848	-0.646804	0.195342	-3.28821	0.00100826	0.0102796	868.66	1262.75	801.095	606.809	640.444	105.155	118.519	121.982	140.448	136.548	145.916
Slc2a3	60.0207	-1.55658	0.468654	-3.28763	0.00101033	0.0102936	201.365	104.7	55.248	48.3834	30.0346	53.2786	53.5247	48.1213	19.906	19.3532	26.3127
Rpl12	8433.14	0.938222	0.286177	3.28708	0.00101234	0.0103055	7359.36	9709.36	7031.27	22645.5	8556.33	6874.34	7126.43	7060.4	5620.12	5369.44	5412.04
Mecom	1720.46	-0.618653	0.189054	-3.28686	0.0010131	0.0103055	1010.5	653.583	998.96	482.826	666.945	2529.33	2436.65	2473.21	2609.9	2528.82	2534.39
Trip11	1528.54	-0.272731	0.0830426	-3.28673	0.00101357	0.0103055	1225.09	1292.89	1257.85	1103.75	980.542	1822.69	1714.06	1787.2	1863.42	1935.32	1831.12
Slc20a1	737.035	0.575904	0.175308	3.28629	0.00101517	0.0103146	482.834	727.349	739.423	1052.34	891.322	542.601	549.265	548.359	859.275	834.339	880.278
Etohi1	243.621	0.991251	0.301334	3.2861	0.00101586	0.0103147	136.693	208.607	129.126	428.395	208.476	325.28	310.953	258.512	258.778	212.885	202.129
Tnrc6b	2634.48	-0.296489	0.0903422	-3.28458	0.00102134	0.0103632	1972.49	2261.37	2197.07	1820.43	1669.57	3257.01	3071.3	3233.08	3326.51	3063.19	3107.29
Ltbp1	2277.2	-0.822389	0.246136	-3.28312	0.00102663	0.0104098	5567.66	6986.36	5194.59	2415.14	4292.3	65.8972	64.9942	50.3595	170.307	106.443	135.151
Dnajc15	345.093	1.25578	0.383849	3.28275	0.00102799	0.0104164	235.905	387.074	257.61	1125.92	321.547	286.022	244.684	239.487	207.907	227.938	261.931
Caskin1	69.4156	1.13974	0.344337	3.28217	0.0010301	0.010421	16.9029	11.8978	14.7756	38.3036	27.3845	82.7221	118.519	114.148	110.589	96.7661	131.563
Hmg20b	1246.99	0.340183	0.103668	3.28214	0.00103021	0.010421	1223.62	1174.71	1185.9	1677.29	1351.56	1202.98	1189.01	1138.12	1227.54	1184.85	1161.35
Nell1	15.7228	-2.26212	0.644747	-3.28194	0.00103096	0.010421	31.601	69.007	52.0359	7.05592	13.2506	0	0	0	0	0	0
Vcp	10254.3	-0.595587	0.181303	-3.28167	0.00103193	0.010421	14669.5	12853.5	14473.7	6757.55	11723.2	8677.4	8501.5	8675.26	8807.29	8653.04	9004.91
Acss3	442.358	-0.546997	0.166803	-3.28167	0.00103194	0.010421	404.199	533.813	401.511	276.189	332.148	466.889	512.307	560.669	460.05	439.748	478.412
Arsg	171.684	-0.772706	0.235591	-3.2808	0.00103513	0.0104461	215.328	168.948	189.513	84.671	136.923	204.702	252.331	230.534	137.13	154.826	113.623
Iqsec1	2568.51	-0.31236	0.0952863	-3.27993	0.00103832	0.0104526	2267.19	2446.18	2307.57	1706.52	2058.25	2724.22	2667.31	2904.06	3052.25	3033.08	3086.95
Amph	13.1352	-2.34486	0.686292	-3.27993	0.00103835	0.0104526	14.6981	14.2773	25.0543	0	5.30023	4.20621	7.64638	6.71459	26.5413	16.1277	23.9206
Pfdn1	1045.52	0.76006	0.232405	3.27986	0.00103858	0.0104526	1134.7	1161.22	1106.24	2623.79	1248.2	726.272	736.601	746.439	632.568	673.062	711.638
Synrg	2072.63	-0.305905	0.0933807	-3.27986	0.00103858	0.0104526	1579.32	1342.86	1573.28	1172.29	1250.85	2600.84	2485.07	2556.02	2741.5	2692.25	2804.69
Pcdhga7	307.49	-0.791199	0.240894	-3.27945	0.00104011	0.0104608	407.874	505.258	388.021	167.326	329.497	302.847	285.465	301.038	236.66	231.164	227.246
Asb14	8.14264	3.27019	0.917528	3.27771	0.00104653	0.0105184	0	0	1.28484	21.1678	1.76674	2.80414	5.09759	5.5955	16.5883	16.1277	19.1365
Mrps33	567.017	0.92752	0.283637	3.27748	0.00104738	0.0105197	493.858	612.338	475.389	1443.44	588.325	423.425	476.624	412.948	419.132	451.575	440.139
Sipa1l1	1269.7	-0.309474	0.0943806	-3.27718	0.00104849	0.0105238	1554.33	1561.78	1663.86	1183.38	1386.01	960.417	994.029	1045.24	1228.64	1176.25	1212.77
Tmem223	538.128	0.576222	0.175834	3.27685	0.00104974	0.0105292	443.884	471.151	422.711	817.479	516.772	588.869	582.399	541.644	520.873	526.838	486.784
Acer2	160.667	-0.91628	0.283966	-3.27629	0.0010518	0.0105326	41.8897	35.6933	42.3996	16.1278	24.7344	319.672	291.837	289.847	263.201	207.51	234.422
Prrc2c	7448.86	-0.378942	0.115789	-3.27611	0.00105246	0.0105326	5935.11	6013.92	6493.56	5396.77	4051.14	9625.2	9156.54	9525.77	8649.15	8383.17	8707.1
Smc1a	2841.88	-0.552841	0.16885	-3.27608	0.00105258	0.0105326	3042.52	2723.79	3098.38	1529.12	2487.57	2952.76	2941.31	3116.69	3016.86	3175	3176.66
Rn4.5s	20.0161	3.18366	0.950537	3.27592	0.00105318	0.0105326	2.93963	4.7591	3.85451	139.102	1.76674	7.01034	2.54879	45.8831	4.42355	4.30072	3.58809
Cd109	104.726	-1.20209	0.356725	-3.27549	0.00105477	0.0105326	263.832	376.762	231.271	91.7269	160.774	1.40207	0	0	9.95299	4.30072	11.9603
Fyttd1	1737.28	0.315602	0.0963557	3.27544	0.00105497	0.0105326	1577.11	1696.62	1503.26	2145	1820.63	1762.4	1772.69	1857.7	1687.59	1624.6	1662.48
Nsun4	734.894	0.387612	0.118281	3.27526	0.00105566	0.0105326	598.215	505.258	601.303	808.407	681.963	912.747	871.687	915.423	713.298	726.821	748.715
Cemip	4753.62	-0.840023	0.248733	-3.27524	0.00105574	0.0105326	12279.6	16771.9	8910.34	6359.4	7920.31	9.81448	3.82319	7.83369	6.63533	11.827	8.37221
Papolb	11.7587	2.6084	0.765149	3.27484	0.00105724	0.0105364	1.46981	1.58637	0	12.0959	6.1836	19.629	16.5672	7.83369	14.3765	26.8795	22.7246
Hap1	765.318	0.585572	0.178277	3.27475	0.00105754	0.0105364	357.165	297.444	407.293	639.065	427.552	1120.25	1189.01	1139.24	910.146	949.383	981.941
Map1b	691.579	-0.509585	0.155506	-3.2729	0.00106449	0.0105985	803.989	1007.34	1049.71	766.071	573.308	476.703	457.508	484.57	665.745	641.882	680.541
Lmf2	1167.44	-0.379884	0.116076	-3.27216	0.00106729	0.0106163	1339.74	1372.21	1286.76	884.006	1160.75	987.057	1020.79	1018.38	1244.12	1237.53	1290.52
2610528J11Rik	391.422	0.649445	0.19794	3.27205	0.00106769	0.0106163	221.942	164.189	213.283	383.036	247.344	489.322	558.186	512.547	514.238	517.161	484.392
Ang	1886.09	0.579371	0.176378	3.27145	0.00106997	0.0106318	693.018	678.965	639.848	1263.01	744.682	2926.12	3036.89	2987.99	2602.16	2636.34	2537.98
Ccbe1	1135.67	-0.905238	0.269563	-3.26979	0.00107628	0.0106874	2895.53	3690.68	2560.04	1216.64	2060.9	4.20621	1.2744	4.4764	24.3295	24.7291	9.56824
Mlxipl	344.377	1.09479	0.333201	3.26918	0.00107859	0.0107032	110.236	227.644	80.9447	355.82	248.227	444.456	446.039	504.714	491.014	436.523	442.531
Tagln2	10816	-0.504951	0.154659	-3.26886	0.00107983	0.0107083	10116	8390.3	10357.7	5437.09	8091.68	11453.5	11897.8	11971	13980.6	13765.5	13515.1
Eif3h	4659.98	0.753657	0.230831	3.26836	0.00108173	0.0107103	4095.64	4532.25	3986.85	9742.21	4531.69	4330.99	4522.83	4476.4	3605.2	3745.92	3689.75
Tmem126a	352.172	0.874912	0.26869	3.26833	0.00108186	0.0107103	324.094	465.599	342.409	941.461	459.353	218.723	247.233	248.44	227.813	197.833	200.933
Cep70	240.184	0.673207	0.20554	3.26824	0.00108219	0.0107103	139.632	138.807	132.338	264.093	174.907	321.074	344.087	279.775	244.401	318.253	284.655
Map2k7	1914.99	0.367639	0.112452	3.26724	0.00108601	0.010741	1500.68	1429.32	1408.82	2094.6	1641.3	2267.15	2372.93	2145.31	2038.15	2013.81	2152.85
Cacnb1	270.725	0.834573	0.25446	3.26674	0.00108795	0.010753	121.26	133.255	98.9324	278.205	144.873	312.661	331.343	322.301	351.672	439.748	443.727
Rps25	6234.55	1.29992	0.398579	3.26565	0.00109213	0.0107871	3948.66	5660.16	3962.44	17788	5250.76	6038.71	6055.93	5780.15	4818.36	4613.59	4663.32
Zfp61	227.41	0.627549	0.192087	3.26414	0.00109797	0.0108369	183.727	139.6	163.174	297.357	206.709	242.558	275.27	256.274	247.719	255.893	233.226
Rgl1	1059.76	-0.588413	0.178444	-3.26375	0.00109948	0.0108369	2484.72	2955.4	2229.19	1394.05	2009.67	96.7428	98.1285	102.957	102.848	90.315	93.2903
Pola1	183.16	-0.618855	0.189384	-3.26371	0.00109964	0.0108369	244.724	230.816	255.04	129.023	186.391	144.413	168.22	180.175	170.307	153.751	151.896
Capns1	4749.4	-0.381296	0.116738	-3.26359	0.00110009	0.0108369	6315.79	6438.27	6223.75	4122.67	5582.91	4110.87	3955.73	4131.71	3732.37	3779.25	3850.02
Pitrm1	1068.03	-0.466079	0.142796	-3.26103	0.00111007	0.0109208	1448.5	1447.56	1341.37	836.63	1204.03	790.767	813.065	857.23	967.652	1033.25	1008.25
Ankrd10	786.96	0.645314	0.197472	3.26103	0.00111007	0.0109208	418.897	522.708	422.069	893.078	533.556	939.386	990.206	849.396	1009.68	1063.35	1014.23
Polr1d	1735.45	0.814536	0.25052	3.25883	0.00111874	0.0109989	1638.84	1911.57	1607.33	4241.62	1861.26	1368.42	1447.71	1429.09	1170.03	1166.57	1247.46
Spsb1	481.928	-0.55538	0.169817	-3.25718	0.00112524	0.0110534	864.251	1001.79	831.289	501.978	719.064	225.733	192.434	196.961	252.143	244.066	271.499
Mrpl52	917.662	0.985889	0.303026	3.257	0.00112597	0.0110534	709.186	832.843	700.878	2224.63	780.9	831.427	856.394	905.351	806.193	719.295	727.186
8430419L09Rik	343.258	-0.406315	0.124784	-3.25686	0.00112652	0.0110534	366.719	332.344	379.669	275.181	267.661	328.084	341.538	359.231	377.108	354.809	393.494
Scara5	335.579	-0.674189	0.206456	-3.25627	0.00112888	0.0110672	496.062	579.817	541.559	260.061	412.534	204.702	187.336	185.77	327.343	246.216	249.97
H6pd	13378.8	-0.449621	0.138132	-3.2559	0.00113035	0.0110672	14454.2	15183.1	12739.8	8533.63	12122.5	15882.6	15926.1	16137.4	12313	12076.4	11797.6
Sar1b	1019.99	0.853019	0.261995	3.25589	0.00113038	0.0110672	734.172	921.679	703.448	1995.82	871.004	1059.96	988.932	1030.69	994.194	922.504	997.489
Tomm20	2748.75	0.888623	0.273556	3.25576	0.0011309	0.0110672	2353.91	3009.34	2446.97	6983.34	2768.49	2268.55	2337.24	2366.89	1880.01	1977.25	1844.28
Mecp2	2213.74	-0.273567	0.0841219	-3.25548	0.00113202	0.0110709	1624.88	1558.61	1667.08	1245.87	1426.64	2972.39	2984.64	3051.78	2660.77	2670.74	2487.74
Hif1a	3564.99	-0.503667	0.154704	-3.25449	0.00113595	0.0110929	4319.05	4358.54	4368.44	2375.83	3746.38	3349.54	3327.45	3357.3	3420.51	3305.1	3286.69
St6galnac3	77.6211	-0.959691	0.293566	-3.25426	0.00113689	0.0110929	149.921	92.8025	123.987	65.5192	59.1859	93.9386	98.1285	72.7414	42.0238	26.8795	28.7047
Acaa1b	22.9566	1.24754	0.385906	3.25408	0.0011376	0.0110929	30.1312	19.8296	19.2725	57.4553	55.6524	15.4228	17.8416	13.4292	6.63533	9.67661	7.17618
Mdm4	2745.01	0.873098	0.267306	3.25405	0.00113774	0.0110929	1232.44	1457.08	1183.33	3397.93	1365.69	3578.08	3507.14	3698.62	3627.31	3574.97	3572.54
Psma3	2221.91	0.846193	0.260843	3.25398	0.001138	0.0110929	2079.05	2788.04	2053.81	5819.12	2563.54	1549.29	1512.71	1669.7	1424.38	1450.42	1530.92
Got2	2046.86	-0.493455	0.15149	-3.25368	0.00113922	0.0110951	2894.8	2753.93	2831.14	1577.5	2431.04	1756.79	1716.61	1682.01	1630.08	1625.67	1615.84
Timm10b	558.739	0.882957	0.272132	3.25355	0.00113972	0.0110951	579.842	563.16	516.504	1461.58	603.343	393.981	415.453	433.091	406.967	376.313	395.886
4632404H12Rik	70.67	0.748704	0.230073	3.25251	0.00114391	0.0111287	49.9737	54.7297	48.8238	90.719	82.1535	71.5055	77.7382	74.9796	69.671	70.9618	86.1142
Tnfsf8	59.1989	-0.965795	0.288828	-3.2521	0.00114555	0.0111305	171.233	150.705	159.32	73.5832	91.8706	0	0	4.4764	0	0	0
Gpr35	35.4915	-1.25098	0.384719	-3.25209	0.0011456	0.0111305	36.7454	40.4524	27.624	12.0959	15.9007	39.2579	31.8599	39.1685	40.9179	53.759	52.6253
Srek1	1291.05	0.664333	0.20407	3.25152	0.00114791	0.0111374	851.758	980.375	801.095	1798.25	994.676	1507.22	1478.3	1474.97	1509.54	1334.3	1471.12
Tef	1764.67	0.276801	0.0852742	3.25133	0.00114868	0.0111374	2517.79	2546.12	2379.52	2841.52	3171.3	1221.2	1153.33	1172.82	761.957	797.783	847.985
Slx1b	384.037	0.575094	0.176656	3.25121	0.00114916	0.0111374	267.506	236.369	258.252	462.667	297.696	504.745	477.899	517.024	390.379	406.418	405.454
Cand1	2080.53	-0.526246	0.161817	-3.25117	0.0011493	0.0111374	2436.95	2554.05	2525.35	1328.53	2142.18	1901.21	1896.3	1940.52	2061.38	2037.46	2061.96
Pex2	834.472	0.545197	0.167763	3.25081	0.00115076	0.0111382	742.256	803.495	695.739	1332.56	854.22	839.839	795.223	822.538	789.604	763.377	740.343
2700049A03Rik	316.033	-0.516315	0.159051	-3.25078	0.00115089	0.0111382	292.493	264.923	280.094	159.262	228.793	361.734	332.617	344.683	419.132	396.741	395.886
Usp19	3789	-0.219342	0.0675008	-3.24974	0.00115509	0.0111699	3836.95	3941.33	3845.52	3172.14	3480.48	3750.53	3508.41	3600.14	4100.63	4244.81	4198.07
Thop1	315.743	-0.57726	0.177111	-3.2496	0.00115566	0.0111699	522.519	471.944	567.898	287.277	409.001	147.217	186.062	163.388	244.401	246.216	227.246
Ccdc142	164.284	0.796303	0.244233	3.24907	0.00115782	0.0111801	67.6115	76.9388	86.084	166.318	103.354	236.95	235.763	211.51	181.366	192.457	248.774
Jmjd1c	3295.64	-0.257701	0.0793807	-3.24897	0.00115822	0.0111801	2636.11	2437.45	2715.5	2280.07	2064.44	3777.17	3639.68	3869.84	4335.08	4266.31	4230.36
Eml2	2287.19	-0.509845	0.15718	-3.24879	0.00115897	0.0111801	2102.57	1495.94	2110.99	1182.37	1484.06	2841.99	2686.43	2824.61	2743.71	2911.59	2774.79
Map9	354.868	-0.449654	0.138649	-3.24854	0.00116	0.0111828	288.084	251.439	315.427	211.678	205.825	386.971	386.142	423.019	477.744	485.981	471.236
Bcl2	244.785	-0.544555	0.167268	-3.24815	0.00116156	0.0111906	352.021	402.144	369.39	223.773	287.979	165.444	145.281	167.865	217.86	173.104	187.777
Nol11	536.146	-0.519961	0.160042	-3.24657	0.00116805	0.0112345	676.85	662.308	711.799	377.996	572.425	480.91	494.466	463.307	467.791	483.831	505.921
Tpt1	50042.5	0.851285	0.262472	3.24649	0.00116838	0.0112345	41359.1	46122	41012.6	111676	44332.9	47312.8	48885.8	48293.6	40958.8	40482.6	40031.1
Deaf1	532.221	0.360245	0.111029	3.24649	0.00116839	0.0112345	559.999	563.954	517.789	750.951	655.461	485.116	468.978	437.568	488.803	446.199	479.608
Dusp12	186.077	0.984231	0.303497	3.24469	0.0011758	0.0112984	124.934	157.844	145.829	399.163	174.907	189.279	184.787	186.89	145.977	138.698	198.541
Ahdc1	893.452	-0.432542	0.133089	-3.24354	0.00118056	0.0113369	1359.58	1438.04	1431.31	890.054	1196.08	587.467	542.893	581.932	568.427	582.747	649.444
Rpl24	7462.27	0.988155	0.305817	3.24122	0.0011902	0.0114213	7043.35	7789.86	6564.87	21694.9	7066.97	5667.16	6012.6	5685.02	4785.18	4864.11	4910.9
Ifitm3	1483.31	-0.51564	0.157812	-3.24105	0.00119088	0.0114213	3718.63	3752.55	2869.68	2199.43	2626.26	173.857	172.044	188.009	223.389	221.487	171.032
Dkk3	1735.26	-0.760312	0.230374	-3.23971	0.00119653	0.0114681	4159.58	5350.82	3897.55	2008.92	3287.02	16.8248	17.8416	15.6674	130.495	87.0895	116.015
Klf4	2075.6	-0.524453	0.163187	-3.23932	0.00119814	0.011476	418.897	440.217	380.312	272.157	298.579	3754.74	3653.69	3709.81	2660.77	3305.1	3937.33
Ephb1	22.9763	-2.00425	0.59436	-3.23904	0.00119931	0.0114799	74.2256	83.2843	41.1148	6.04793	24.7344	7.01034	5.09759	8.95279	0	1.07518	1.19603
Tmem86b	33.95	1.58642	0.487613	3.23858	0.00120128	0.0114913	10.2887	15.8637	12.8484	64.5113	18.5508	33.6497	48.4271	33.573	46.4473	46.2327	43.0571
Rev3l	1360	-0.277234	0.0856323	-3.23819	0.0012029	0.0114994	1314.01	1321.44	1449.94	1089.64	1157.22	1295.51	1368.7	1429.09	1510.64	1508.48	1515.37
Apba1	154.961	-0.812066	0.247239	-3.23757	0.00120551	0.011517	348.346	478.29	332.13	183.454	256.178	14.0207	10.1952	11.191	22.1178	24.7291	23.9206
Galnt6	14.5729	2.50049	0.739184	3.23622	0.00121125	0.0115644	1.46981	0	1.28484	9.0719	7.06697	11.2166	25.4879	24.6202	26.5413	34.4057	19.1365
Ppil6	63.916	1.74246	0.533733	3.23589	0.00121263	0.0115702	13.2283	15.8637	17.9877	98.7829	15.0173	57.4848	70.0918	66.0268	106.165	109.668	132.759
Eif3m	1719.61	0.61776	0.191038	3.23512	0.00121593	0.0115943	1452.91	1704.55	1415.89	2979.61	1716.39	1761	1734.45	1685.36	1485.21	1534.28	1446
Atg2b	1642.27	-0.267624	0.0827918	-3.23374	0.00122181	0.0116395	1465.41	1542.74	1628.53	1283.17	1284.42	1738.57	1775.23	1770.41	1929.78	1904.14	1742.62
Ctr9	1407.76	-0.592106	0.182978	-3.23364	0.00122225	0.0116395	1832.86	1792.6	1839.89	878.966	1530	1282.89	1187.74	1242.2	1318.22	1307.42	1272.58
1700020I14Rik	852.575	0.411666	0.127364	3.23323	0.001224	0.011646	731.233	926.439	759.338	1163.22	982.309	900.128	883.157	917.661	704.451	689.19	721.206
Cic	5866.37	-0.25219	0.0779957	-3.23304	0.00122478	0.011646	6242.3	6849.14	6423.54	5144.77	5773.71	5275.99	5140.92	5364.96	5892.17	6176.9	6245.67
Dpy19l3	576.287	-0.554442	0.171744	-3.23293	0.00122528	0.011646	516.64	551.263	475.389	276.189	420.485	558.023	644.845	580.812	780.757	817.136	717.618
Gfpt1	5508.53	-0.630519	0.195635	-3.23269	0.00122633	0.0116485	4172.07	3003.79	4442.32	1914.17	3063.53	7330.02	7346.9	7242.81	7504.56	7203.7	7369.94
2810001G20Rik	103.996	1.19384	0.368038	3.23151	0.0012314	0.0116742	50.7086	57.9024	34.6906	164.302	59.1859	140.207	150.379	144.364	109.483	110.743	121.995
Ldb1	2671.45	0.217075	0.0671676	3.23145	0.00123162	0.0116742	2384.77	2408.11	2364.1	2918.13	2630.68	2863.02	2789.65	2863.77	2741.5	2697.62	2724.56
9430083A17Rik	31.7296	1.35133	0.416251	3.23135	0.00123206	0.0116742	16.168	12.6909	7.0666	37.2956	25.6178	54.6807	43.3295	38.0494	38.7061	41.932	33.4888
Tbc1d9b	2810.03	-0.346732	0.107293	-3.23133	0.00123217	0.0116742	3130.71	3295.68	3034.78	2168.18	2786.15	2602.24	2702.99	2725.01	2802.32	2859.98	2802.3
Cog5	668.82	-0.450285	0.139591	-3.23008	0.00123755	0.0117177	571.758	527.467	598.091	345.74	479.671	799.179	801.595	830.372	769.698	801.008	832.437
Fbxl17	1319.91	-0.366383	0.113553	-3.22952	0.00123998	0.0117333	1166.3	1111.25	1146.07	765.063	1001.74	1522.65	1554.76	1533.17	1631.19	1554.71	1532.11
Nars	3020.11	-0.538143	0.166227	-3.22927	0.00124105	0.0117359	5300.15	4387.1	5210.65	2661.09	4168.63	1825.49	1935.81	1867.78	1969.59	1983.71	1911.26
Prickle2	343.576	-0.68335	0.210313	-3.22812	0.00124609	0.0117728	645.249	813.806	684.175	338.684	548.573	121.98	144.007	155.555	106.165	107.518	113.623
Krt8	5636.84	-0.679243	0.210407	-3.22801	0.00124653	0.0117728	7091.12	4777.35	8404.76	3443.29	4959.25	4726.37	4696.15	4871.44	5997.23	6307	6731.26
Rpl22	4944.38	0.973618	0.301982	3.22774	0.00124772	0.0117766	4015.53	4365.68	3801.83	12150.3	4029.94	4910.05	4790.46	4655.45	3995.57	3876.02	3797.4
Crtap	1403.94	-0.510928	0.157629	-3.22693	0.00125125	0.0118024	2645.67	3141.01	2517.64	1626.89	2255.25	590.271	549.265	567.383	573.956	489.206	486.784
Rgs14	6.7513	3.00622	1.00693	3.22638	0.00125365	0.0118104	0	0	0	10.0799	0	9.81448	14.0184	15.6674	6.63533	9.67661	8.37221
Rps21	5476.06	1.79442	0.55736	3.22638	0.00125368	0.0118104	3030.02	4272.09	2910.15	22310.8	3714.58	4458.58	4654.1	4139.55	3620.68	3573.9	3552.21
Chrac1	550.908	0.763312	0.236522	3.22609	0.00125495	0.0118148	385.091	468.772	395.087	941.461	481.437	548.209	671.607	579.693	525.297	563.394	499.941
Dynll1	2212.28	0.671753	0.208706	3.22551	0.00125748	0.0118267	2225.3	2473.15	2273.52	4903.86	2541.46	1301.12	1304.98	1243.32	1959.63	2028.86	2079.9
Asap1	782.026	-0.625967	0.192295	-3.22532	0.00125833	0.0118267	1728.5	2169.36	1593.84	968.677	1403.68	155.63	119.793	141.006	101.742	106.443	113.623
Clcnka	24.3692	2.98437	0.871088	3.22526	0.0012586	0.0118267	0	0	0.642418	8.06391	2.65011	70.1034	80.287	106.314	0	0	0
Tarbp2	400.2	0.442845	0.13739	3.22352	0.00126627	0.0118819	361.574	319.653	384.166	526.17	442.569	368.744	416.728	365.945	383.743	421.47	411.434
Eps8l1	1517.2	0.557002	0.172394	3.22338	0.00126687	0.0118819	878.949	680.552	867.907	1436.38	950.507	1899.8	1748.47	1754.75	2086.81	2146.06	2238.97
Ybx3	2577.79	-0.454606	0.140857	-3.2232	0.00126765	0.0118819	3634.85	3762.86	3639.3	2180.28	3181.9	1913.82	1982.96	2005.43	2145.42	1955.75	1953.12
Exosc10	942.104	-0.434926	0.134836	-3.2232	0.00126767	0.0118819	1243.46	1143.77	1248.22	748.935	1040.61	764.128	819.437	784.488	847.11	845.091	877.886
Lclat1	1213.77	-0.709656	0.219273	-3.22238	0.00127129	0.0119083	2134.91	2642.89	1934.32	953.557	1772.93	609.9	592.594	599.837	725.463	691.34	693.697
Shh	487.612	0.627978	0.195207	3.22066	0.00127897	0.0119669	554.855	333.93	526.783	751.959	713.764	429.033	405.258	428.615	376.002	433.297	410.238
Gorasp2	3406.97	-0.239588	0.0743678	-3.22062	0.00127916	0.0119669	4177.21	3966.71	4083.85	3249.75	3651.86	3144.84	3143.94	3040.59	2971.52	3113.72	2932.67
Asah2	833.37	-0.490199	0.152391	-3.22034	0.00128041	0.0119711	793.7	751.938	723.363	431.419	641.327	1052.95	1104.9	1046.36	902.405	819.286	899.415
Cd46	15.5609	2.38848	0.735186	3.2191	0.00128593	0.0120152	5.14435	4.7591	0.642418	35.2796	11.4838	7.01034	33.1343	26.8584	17.6942	17.2029	11.9603
Cox17	586.292	0.865202	0.269066	3.21876	0.00128748	0.0120222	467.401	593.301	432.347	1270.07	561.824	555.219	554.362	515.905	521.979	503.184	473.628
Jund	17012.5	-0.604194	0.188802	-3.21825	0.00128977	0.012036	7059.52	5513.42	7001.72	3254.79	5280.79	27930.6	28493	27401.1	21991.7	25790.3	27420.2
Gpr137	611.229	0.513661	0.159753	3.21756	0.00129286	0.0120531	586.456	559.988	619.934	1013.03	674.012	510.353	527.6	524.857	558.474	590.273	558.546
Plekha1	995.309	0.362091	0.112433	3.21748	0.00129323	0.0120531	687.138	623.442	770.259	879.974	905.455	1131.47	1201.76	1192.96	1266.24	1112.81	1176.89
Ganab	5671.95	-0.299645	0.0931554	-3.21712	0.00129483	0.0120536	6101.94	5630.81	5811.96	4260.77	5235.74	5794.75	5747.53	5625.71	6069.11	6056.48	6056.7
Hnrnph1	5203.61	0.252296	0.078379	3.21699	0.00129543	0.0120536	3877.37	3758.1	3797.33	4837.34	4244.6	5664.36	5924.67	5944.65	6134.36	6385.49	6671.46
Anxa5	5087.72	-0.501529	0.15583	-3.21693	0.00129571	0.0120536	6406.19	6234.42	6293.77	3449.34	5450.4	4497.84	4442.55	4607.33	4791.81	5049.04	4742.26
Npm2	3.95745	3.24543	0.918527	3.21577	0.00130093	0.0120946	0.734907	0	0.642418	13.1038	7.06697	1.40207	2.54879	3.3573	7.74122	2.15036	4.78412
Gm12695	10.6754	3.26601	0.966113	3.21488	0.00130497	0.0121205	0	0.793184	0.642418	29.2317	0	4.20621	11.4696	8.95279	16.5883	20.4284	25.1166
Myo5a	715.356	-0.440846	0.136285	-3.2148	0.00130534	0.0121205	1414.7	1837.81	1470.5	1149.11	1171.35	157.032	147.83	157.793	123.859	119.345	119.603
Cdc42bpb	3455.57	-0.24433	0.0760077	-3.21452	0.00130663	0.0121248	3739.21	3554.26	3780.63	2932.24	3297.62	3308.88	3236.97	3161.45	3696.98	3755.6	3547.43
Scaper	468.138	-0.36324	0.113109	-3.21419	0.00130814	0.0121313	436.535	400.558	422.069	299.373	351.582	563.632	542.893	537.168	529.72	539.74	526.253
Pcdhgb4	226.72	-0.807473	0.251816	-3.21383	0.00130975	0.0121372	221.207	215.746	194.01	89.711	147.523	286.022	249.782	324.539	226.707	325.779	212.893
Kif3a	692.779	-0.410595	0.127722	-3.21369	0.00131041	0.0121372	841.469	828.877	785.677	536.25	692.563	590.271	615.534	613.266	759.745	707.468	649.444
Dock2	16.4161	2.90335	0.856386	3.2132	0.00131266	0.0121505	0	0.793184	0	4.03195	6.1836	56.0828	59.8966	48.1213	3.31766	2.15036	0
Hyou1	4719.13	-0.40032	0.124546	-3.2128	0.0013145	0.0121599	6060.05	5281.02	6014.96	3721.49	5036.98	4061.79	4112.48	4109.33	4494.33	4523.28	4494.68
Grb14	4135.77	-0.445523	0.139255	-3.21248	0.00131595	0.0121658	1765.25	1329.38	1727.46	1034.2	1319.76	6348.57	6234.35	6402.37	6459.49	6450	6422.68
Nfix	8556.79	-0.562818	0.175409	-3.21227	0.00131692	0.0121672	8247.87	8214.21	7892.75	4024.9	6931.81	9925.25	9891.87	10042.8	9882.22	9594.9	9476.15
Chpt1	3433.01	0.722108	0.225572	3.2109	0.00132321	0.0122177	3174.8	5410.31	2858.76	7128.49	5544.04	2610.65	2604.87	2584	1982.86	1947.15	1917.24
Ftx	145.459	1.01722	0.316156	3.21056	0.00132475	0.0122244	69.0813	111.839	69.3812	233.853	108.655	173.857	152.928	158.912	168.095	186.006	167.444
Tm6sf2	18.0092	1.99571	0.6143	3.21014	0.0013267	0.0122348	2.93963	3.96592	2.56967	21.1678	7.95034	29.4434	15.2928	16.7865	34.2825	39.7816	23.9206
Xdh	6454.37	-0.306958	0.0956524	-3.20981	0.00132822	0.0122412	6514.95	7246.53	5869.77	5417.94	5155.35	7287.95	6806.55	6801.88	6591.09	6605.9	6700.16
Itga1	341.061	-0.605817	0.188915	-3.20886	0.00133264	0.0122743	354.96	391.04	313.5	184.462	276.495	483.714	429.472	457.712	321.813	263.419	275.087
Gfpt2	1255.66	-0.681113	0.208704	-3.2083	0.00133522	0.0122905	3142.46	3720.82	2712.93	1568.43	2426.62	19.629	14.0184	12.3101	61.9297	61.2852	71.7618
Mrpl18	720.009	0.769194	0.240117	3.20671	0.00134263	0.0123463	620.997	705.933	596.164	1488.8	712.881	644.952	684.351	619.981	658.004	603.175	584.859
Dusp19	137.655	0.954722	0.298118	3.20664	0.00134295	0.0123463	103.622	140.394	99.5748	305.42	144.873	102.351	127.44	121.982	128.283	118.27	121.995
Rps14	10105.6	1.28379	0.401195	3.20628	0.00134462	0.0123541	7483.56	8641.74	7006.21	30610.6	8247.15	9032.13	9234.28	8544.32	7850.7	7627.32	6883.15
Zfp68	1134.58	0.513703	0.160271	3.20552	0.00134817	0.0123641	970.813	1096.97	905.81	1694.43	1142.2	1089.41	1129.12	1143.72	1071.61	1173.02	1063.27
Myl12a	7923.06	0.19058	0.0594614	3.20549	0.00134832	0.0123641	7961.25	7977.84	7893.39	9483.15	8653.5	7531.91	7719.02	7680.38	7311.03	7574.64	7367.55
Aldh3b1	530.117	0.458095	0.142629	3.20536	0.00134894	0.0123641	282.939	254.612	328.276	428.395	367.482	538.394	560.734	502.475	816.146	918.203	833.633
Mmp14	5709.03	-0.64045	0.198386	-3.20534	0.00134904	0.0123641	11037.6	14556.5	11974	5845.32	10210.9	1573.12	1433.7	1536.52	1512.86	1547.18	1571.58
Sf3a3	462.307	-0.436051	0.135862	-3.20443	0.00135331	0.0123956	641.574	666.274	704.733	441.499	548.573	293.032	338.989	367.065	349.461	363.411	370.769
Dph3	570.73	0.961485	0.300525	3.20393	0.00135566	0.0124095	461.522	595.681	390.59	1337.6	568.891	579.054	539.07	433.091	456.732	513.936	401.866
Ntn3	375.773	-0.472517	0.148186	-3.20326	0.0013588	0.0124306	165.354	197.503	182.447	116.927	143.106	569.24	547.99	577.455	525.297	568.77	539.41
Zfp317	769.863	0.399175	0.124545	3.20198	0.00136488	0.0124786	500.472	585.37	537.062	796.311	632.494	888.912	895.901	961.306	896.875	861.218	912.571
5830428M24Rik	246.751	1.17812	0.364838	3.20147	0.00136729	0.0124929	65.4068	69.8002	62.957	237.885	67.1362	398.188	395.063	386.089	329.555	318.253	383.926
Inpp4b	2118.64	-0.705172	0.221769	-3.20062	0.00137134	0.0125222	1042.1	629.788	991.251	411.259	667.829	3517.79	3779.86	3693.03	2837.71	2824.5	2909.94
Galnt1	2448.72	-0.339563	0.10611	-3.20013	0.00137366	0.0125357	2578.05	2719.03	2705.22	1853.69	2357.72	2393.33	2558.99	2510.14	2389.82	2365.39	2504.49
Sdccag3	1052.45	0.248675	0.0777313	3.1994	0.00137715	0.0125599	1021.52	987.514	998.318	1224.71	1158.98	949.201	1014.42	1007.19	1047.28	1100.98	1066.86
Lancl2	425.893	-0.679755	0.212746	-3.19817	0.00138305	0.0126059	503.412	354.553	469.608	209.662	339.215	415.012	462.606	502.475	486.591	464.477	477.216
Oard1	479.31	0.551857	0.172409	3.19746	0.00138643	0.012629	329.238	346.621	328.918	595.721	389.567	605.694	546.716	622.219	496.544	474.154	537.017
Ndufaf5	139.26	0.984402	0.308784	3.19609	0.00139305	0.0126815	110.971	142.773	123.987	355.82	151.056	93.9386	90.4822	92.8852	136.024	121.495	112.427
Rpl9	10853.9	1.31287	0.411214	3.19537	0.0013965	0.0126984	6811.86	9469.82	6470.44	30568.3	8489.2	9961.7	10699.8	9955.51	8875.86	9028.28	9062.32
Zfp395	1935.65	-0.379298	0.118808	-3.19508	0.00139793	0.0126984	1757.9	1819.56	1669.64	1146.08	1537.95	2166.2	2273.52	2194.55	2236.11	2249.27	2241.36
Ltbp4	1153.24	-0.703265	0.21982	-3.19489	0.00139883	0.0126984	1332.39	1500.7	1618.89	621.929	1191.67	486.518	486.819	462.188	1849.05	1568.69	1566.8
Gpx3	3058.76	-0.561958	0.174356	-3.19486	0.00139899	0.0126984	6374.59	8486.27	6118.39	4620.62	4861.19	185.073	201.355	183.532	1061.65	765.528	788.184
Fam73a	1073.94	-0.451269	0.141669	-3.19482	0.00139917	0.0126984	684.199	503.672	679.678	426.379	482.321	1589.95	1516.53	1610.38	1466.41	1446.12	1407.73
E530011L22Rik	42.8442	1.35713	0.426094	3.19335	0.0014063	0.0127553	41.1548	34.1069	21.1998	122.975	48.5854	37.8559	39.5063	47.0022	26.5413	23.6539	28.7047
Eng	632.576	-0.622047	0.193316	-3.19311	0.00140748	0.0127582	1229.5	1476.11	1249.5	721.72	990.259	427.631	322.422	380.494	67.4592	53.759	39.469
Fam189a2	2281.74	0.546884	0.171141	3.19214	0.00141222	0.0127934	1775.54	1216.74	1808.41	2029.08	2656.3	2453.62	2416.26	2355.7	2806.74	2840.62	2740.1
Arhgef39	59.5063	0.91434	0.286909	3.19174	0.00141417	0.0128032	55.1181	39.6592	57.1752	113.903	80.3868	56.0828	58.6222	57.0741	36.4943	46.2327	53.8214
C1qtnf2	77.4115	-0.87077	0.268968	-3.19135	0.00141612	0.0128131	191.811	219.712	154.18	109.871	96.2875	16.8248	7.64638	14.5483	13.2707	11.827	15.5484
Dnm3os	140.749	1.43977	0.465636	3.19108	0.0014174	0.0128169	119.055	291.098	108.569	654.184	363.949	0	2.54879	4.4764	2.21178	2.15036	0
Fus	4027.71	-0.302295	0.0947926	-3.19067	0.00141942	0.0128274	3906.77	3386.1	3824.96	2778.02	3228.72	4765.63	4604.39	4873.68	4221.18	4342.65	4372.69
Nucb1	5929.06	-0.421091	0.131923	-3.19013	0.00142211	0.0128439	7347.6	7822.38	7180.95	4570.22	6545.78	5458.25	5446.77	5415.32	5149.02	5172.69	5110.64
Brip1os	1256.09	-0.332629	0.104266	-3.18709	0.0014371	0.0129714	1712.33	1818.77	1616.32	1227.73	1493.78	1044.54	1050.1	1006.07	945.534	935.406	966.392
Hspa12b	44.5066	-1.00389	0.311353	-3.18649	0.0014401	0.0129906	101.417	89.6298	79.0174	41.3275	47.702	39.2579	42.0551	27.9775	9.95299	6.45107	4.78412
Acsm1	24.1374	2.58081	0.805181	3.18628	0.00144117	0.012991	2.20472	3.17273	22.4846	141.118	15.9007	7.01034	8.92078	10.0719	22.1178	19.3532	13.1563
Slc35b3	355.587	0.800236	0.251237	3.18613	0.0014419	0.012991	267.506	310.135	283.306	681.4	326.847	347.713	326.246	386.089	321.813	349.433	310.968
Orai2	498.124	-0.46799	0.146845	-3.1847	0.00144904	0.0130475	690.813	528.26	668.115	415.291	492.921	423.425	429.472	436.449	467.791	490.282	436.551
Chil3	97.2155	2.49245	1.08232	3.1839	0.00145304	0.0130756	0	0	0	3.02397	28.2679	367.342	330.069	333.492	0	0	7.17618
Rpl31-ps12	213.16	1.15121	0.362562	3.18275	0.00145885	0.0131199	154.331	214.16	159.962	613.865	189.041	175.259	180.964	188.009	153.718	151.6	163.856
Antxr2	913.994	-0.465634	0.146005	-3.18227	0.00146124	0.0131266	1400	1472.15	1462.79	851.75	1237.6	558.023	591.32	609.909	599.391	631.13	639.876
Rc3h1	1650.94	-0.243177	0.0764796	-3.18213	0.00146194	0.0131266	1261.84	1380.93	1321.45	1078.55	1151.92	1919.43	1940.91	1995.35	2002.76	2075.1	2032.06
Tmem205	887.016	0.594332	0.186598	3.18208	0.00146224	0.0131266	656.272	643.272	600.661	1195.47	723.481	1138.48	1174.99	976.974	890.24	922.504	834.829
Lrp6	4900.81	-0.401007	0.126093	-3.18145	0.0014654	0.013147	4830.55	5180.28	4965.89	3160.04	4391.24	5247.94	5185.52	5293.34	5431.02	5229.67	4993.43
Tmem242	1000.89	0.776455	0.244493	3.18114	0.00146695	0.013153	873.07	1094.59	874.331	2227.65	1044.14	925.365	876.785	893.041	732.098	755.851	712.834
Ap2a1	2234.81	-0.387981	0.121872	-3.18059	0.00146977	0.0131703	3058.68	3018.86	2912.72	1937.35	2637.75	1661.45	1705.14	1791.68	1955.21	1955.75	1948.33
Nabp2	718.451	-0.279751	0.0879057	-3.18041	0.00147066	0.0131704	942.151	889.159	881.398	740.871	748.215	609.9	576.027	590.884	663.533	647.258	613.563
Fto	1971.64	-0.585489	0.184212	-3.18006	0.00147245	0.0131785	2137.85	2067.04	2120.62	1017.06	1782.64	2239.1	2051.78	2091.6	2029.3	2141.76	2009.33
Fmo5	437.094	-0.533594	0.16896	-3.17902	0.00147772	0.0132177	155.8	192.744	138.762	114.911	107.771	705.241	657.589	726.295	650.262	649.408	709.246
Pbxip1	4548.32	-0.349793	0.110076	-3.17867	0.00147953	0.013226	4502.78	4900.29	4448.1	3164.08	4074.11	4751.61	4684.68	4761.77	4768.59	4846.91	5128.58
Gm14325	526.218	0.642366	0.202273	3.17818	0.00148201	0.0132402	440.944	601.233	386.736	839.654	652.811	573.446	560.734	584.17	430.191	396.741	321.732
Gm5148	124.078	1.24799	0.390981	3.17774	0.00148428	0.0132476	53.6482	54.7297	55.248	206.638	60.0692	172.454	156.751	162.269	126.071	180.63	136.347
Zfp36l2	3223.35	-0.528795	0.166377	-3.17767	0.00148463	0.0132476	3614.27	4152.32	3657.29	2029.08	3236.67	2704.59	2723.39	2682.48	3388.44	3755.6	3512.74
Pxmp2	298.195	0.847374	0.265441	3.17667	0.00148974	0.0132853	103.622	156.257	91.8658	274.173	150.173	472.497	449.862	446.521	398.12	359.11	377.946
D3Ertd254e	350.876	-0.3929	0.123704	-3.17606	0.00149288	0.0133047	379.947	387.074	388.663	267.117	318.014	349.115	379.77	360.35	353.884	351.584	324.124
Prkce	524.83	-0.667896	0.210405	-3.1759	0.0014937	0.0133047	542.362	645.652	549.268	262.077	462.003	508.951	609.162	509.19	589.438	568.77	526.253
Lmnb1	574.833	-0.649897	0.20395	-3.17559	0.00149531	0.0133111	1116.32	750.352	1081.83	508.026	741.148	316.868	314.776	358.112	401.437	373.087	361.201
Tchp	260.689	0.642779	0.202447	3.17387	0.0015042	0.0133821	198.425	198.296	208.143	393.115	240.277	238.352	242.135	249.559	274.26	334.381	290.635
Rpl35a	5797	1.27016	0.401173	3.17274	0.00151009	0.0134216	4164.72	5289.74	3929.03	17409	4855.89	5154.01	5442.95	5080.71	4267.62	3854.52	4318.86
Diap2	936.694	-0.598091	0.18894	-3.17267	0.00151044	0.0134216	753.28	791.597	719.508	358.844	632.494	1259.06	1150.78	1260.11	1149.02	1110.66	1118.29
Polr1a	976.411	-0.396573	0.125054	-3.1718	0.00151495	0.0134537	1105.3	918.507	1075.41	717.688	849.803	912.747	834.73	979.212	1079.35	1148.29	1119.48
Bach2	473.258	-0.699407	0.222081	-3.17126	0.00151779	0.0134708	204.304	164.982	235.125	89.711	155.473	887.51	1009.32	874.016	479.956	561.243	544.194
Nsmce4a	1349.27	0.474675	0.149549	3.17055	0.00152148	0.0134927	965.668	875.675	958.488	1553.31	1045.91	1711.93	1633.78	1706.63	1512.86	1467.62	1410.12
Trp53	786.765	-0.445788	0.14027	-3.17042	0.00152219	0.0134927	1352.23	1219.92	1282.91	809.415	1075.06	500.539	505.935	565.145	406.967	480.605	455.687
Ccdc141	5304.38	0.539515	0.169299	3.17027	0.00152298	0.0134927	1599.89	1068.42	1561.08	2327.45	1774.69	9413.49	9292.9	9404.91	7242.46	7239.18	7423.76
Ndufb4	1059.12	1.53784	0.486366	3.17002	0.00152427	0.0134961	653.333	968.477	616.079	3731.57	878.071	830.025	864.041	814.704	768.592	719.295	806.124
Pabpc4	1502.58	-0.395163	0.124473	-3.16966	0.00152615	0.0134972	2325.25	2017.86	2400.07	1498.88	1916.92	1006.69	990.206	1028.45	1110.31	1163.34	1070.45
BC037034	495.276	0.734132	0.231529	3.16965	0.0015262	0.0134972	364.514	392.626	375.172	842.678	421.368	448.662	502.112	509.19	519.767	561.243	510.705
1110037F02Rik	1366.87	-0.391781	0.123628	-3.16934	0.00152785	0.0134979	1485.98	1561.78	1386.34	967.669	1280.89	1333.37	1355.96	1311.58	1520.6	1390.21	1441.22
Nsg1	382.073	-0.513044	0.15972	-3.16929	0.0015281	0.0134979	848.083	1059.69	894.246	648.137	664.295	19.629	28.0367	25.7393	4.42355	2.15036	8.37221
Col1a1	30165	-0.700141	0.216835	-3.16873	0.00153108	0.0134989	68053.9	86341.2	76656.5	32711.2	62498.5	200.496	215.373	210.391	1746.2	1676.2	1504.61
Tcf3	1488.32	-0.262607	0.0828706	-3.16861	0.00153168	0.0134989	1650.6	1626.82	1624.03	1275.11	1446.08	1459.55	1494.87	1516.38	1373.51	1494.5	1410.12
Ndufb3	974.476	0.775182	0.244815	3.1686	0.00153174	0.0134989	748.136	1044.62	701.521	1897.03	969.942	1016.5	978.737	950.115	832.734	777.354	802.536
Arhgap21	2645.43	-0.32584	0.102868	-3.16858	0.00153184	0.0134989	2611.86	2665.1	2615.93	1841.59	2351.53	2741.04	2608.69	2703.74	2981.47	3044.91	2933.86
Fbxl5	2616.75	0.442129	0.13913	3.16802	0.00153479	0.0135075	991.39	1186.6	979.688	1661.16	1200.5	3935.61	3962.1	3924.68	3663.81	3588.95	3689.75
Timm21	269.693	0.576339	0.182147	3.16797	0.0015351	0.0135075	268.241	292.685	243.476	476.779	325.964	248.166	217.922	245.083	213.436	206.434	228.442
Vars	1818.92	-0.52959	0.167107	-3.16788	0.00153554	0.0135075	2339.94	1890.16	2454.04	1230.75	1848.9	1679.68	1601.92	1636.12	1719.66	1811.68	1795.24
Dqx1	111.525	1.22432	0.382771	3.16721	0.00153911	0.0135309	23.517	34.9001	10.9211	71.5672	37.985	152.826	137.635	141.006	184.683	234.389	197.345
Eno2	198.421	0.782272	0.250194	3.16699	0.00154024	0.0135328	341.732	357.726	243.476	665.272	431.085	23.8352	24.2135	21.2629	23.2237	26.8795	23.9206
F7	53.9141	1.87167	0.578288	3.16589	0.00154607	0.0135761	2.93963	1.58637	1.28484	4.03195	12.3672	86.9283	108.324	114.148	88.4711	78.4881	94.4864
BC005561	398.96	0.705138	0.221998	3.16569	0.00154715	0.0135775	172.703	218.126	187.586	409.243	222.61	518.765	560.734	562.907	508.709	491.357	535.821
Dlc1	3127.58	-0.424862	0.134219	-3.16536	0.00154894	0.0135852	3491.54	3788.25	3245.5	2183.3	3035.26	2717.21	2756.52	2924.21	3384.02	3497.56	3379.98
Ddx1	1759.81	-0.354604	0.111937	-3.16432	0.00155447	0.0136257	2531.02	2351	2516.99	1674.27	2180.16	1324.96	1335.57	1346.28	1372.41	1366.55	1358.69
Slc12a2	13683.4	-0.37854	0.119944	-3.16377	0.00155738	0.0136431	7815.74	6550.9	7847.78	4971.4	6402.67	20588	20282	20997.7	18371	18486.6	18203.6
Pik3c2g	121.541	0.764868	0.241061	3.16291	0.00156201	0.0136756	69.0813	57.9024	55.8904	123.983	84.8036	141.609	140.184	183.532	154.824	150.525	174.62
Slc9a6	1668.29	0.298323	0.0942243	3.16189	0.00156748	0.0137155	959.054	1061.28	921.228	1125.92	1282.65	2319.02	2239.11	2333.32	2081.28	2010.58	2017.7
Nbeal2	495.147	0.497241	0.157318	3.16154	0.00156937	0.013724	441.679	407.696	481.814	706.6	550.34	478.105	421.825	379.375	547.415	556.943	474.824
Zfc3h1	1394.53	0.696193	0.220234	3.16037	0.0015757	0.0137712	995.065	1229.43	1047.14	2345.59	1206.69	1514.23	1553.49	1671.93	1307.16	1251.51	1217.56
Ate1	1132.14	-0.42649	0.134989	-3.15985	0.00157852	0.0137847	1257.43	1218.33	1212.89	753.975	1071.53	1191.76	1122.74	1177.29	1137.96	1126.79	1182.87
Pgc	90.9592	1.10308	0.345211	3.15974	0.0015791	0.0137847	17.6378	7.93184	12.8484	25.1997	30.918	110.763	161.848	152.197	165.883	163.427	151.896
Magix	181.558	0.825448	0.25948	3.15925	0.00158176	0.0137998	44.0944	57.9024	49.4662	116.927	63.6027	266.393	299.483	250.678	260.99	316.103	271.499
St7l	576.274	0.420389	0.133038	3.15898	0.00158323	0.0138045	476.955	525.881	428.493	682.408	595.392	584.663	637.198	538.287	600.497	604.251	664.993
Romo1	1088.89	1.02644	0.32645	3.15871	0.0015847	0.0138093	967.138	1385.69	968.124	3460.42	1141.32	730.478	691.997	718.462	666.851	607.476	639.876
1110020A21Rik	23.3055	1.67649	0.527367	3.15785	0.00158935	0.0138355	5.14435	9.5182	6.42418	35.2796	13.2506	30.8455	35.6831	19.0247	28.7531	36.5561	35.8809
Hdlbp	12706.1	-0.515386	0.163043	-3.15781	0.00158958	0.0138355	17922.9	15564.6	18017.9	9239.22	14741.7	10275.8	10387.6	10347.2	10991.4	10988.3	11290.5
Cenpe	148.949	-0.514193	0.161503	-3.15651	0.0015967	0.0138858	327.769	340.276	323.136	220.749	242.044	47.6703	47.1527	41.4067	15.4824	17.2029	15.5484
Lrrfip2	1257.29	-0.313431	0.0993417	-3.15641	0.00159722	0.0138858	1279.47	1091.42	1266.21	925.333	1024.71	1425.9	1352.13	1423.49	1332.6	1352.58	1356.3
Hnrnpd	2639.43	-0.424151	0.134586	-3.15503	0.00160481	0.0139436	2411.97	1953.61	2497.72	1484.77	1919.57	3429.46	3327.45	3536.35	2812.27	2833.1	2827.42
Adgra3	1023.79	-0.833806	0.258927	-3.15442	0.00160816	0.0139622	2594.96	2996.65	2458.53	1027.14	1993.77	19.629	20.3903	25.7393	53.0826	31.1802	40.665
Fopnl	495.075	0.838343	0.266318	3.15418	0.00160948	0.0139622	426.246	563.954	404.081	1150.11	529.139	429.033	430.746	406.233	368.261	350.508	387.514
Thsd4	4484.17	-0.59603	0.190009	-3.15413	0.00160975	0.0139622	2076.11	1376.17	2159.17	1020.08	1440.78	7031.38	6953.11	7340.17	6607.68	6524.19	6797.04
Tsen34	1230.46	-0.350104	0.110985	-3.15381	0.00161151	0.0139693	1391.91	1506.26	1356.14	1015.04	1206.69	1172.13	1200.48	1139.24	1078.24	1263.34	1205.6
Scn3a	19.9336	-2.65983	0.920975	-3.15313	0.00161532	0.0139941	5.87926	13.4841	0.642418	0	0	2.80414	5.09759	7.83369	85.1534	50.5334	47.8412
Rreb1	3473.42	-0.265508	0.0842897	-3.15258	0.00161837	0.0139995	2736.06	2609.57	2919.79	2136.94	2444.29	3607.52	3632.03	3738.91	4732.1	4749.07	4901.33
Leo1	593.537	-0.451521	0.143191	-3.15244	0.0016191	0.0139995	707.716	659.929	709.23	430.411	579.491	473.899	509.759	521.5	606.027	619.303	711.638
Gm14326	303.286	1.11462	0.354151	3.15234	0.00161968	0.0139995	174.908	330.758	211.356	778.167	280.912	291.63	340.264	305.514	218.966	196.758	206.913
Elof1	752.589	0.957862	0.304323	3.15233	0.00161971	0.0139995	640.839	650.411	627.643	1873.85	648.394	602.89	588.771	545.001	654.686	723.596	722.402
Dffb	126.01	0.703834	0.223013	3.15175	0.00162297	0.0140195	88.9238	89.6298	71.3084	153.214	119.255	141.609	128.714	165.627	131.601	131.172	165.052
Hiat1	1600	0.263206	0.0834882	3.15138	0.00162504	0.0140293	1278	1337.31	1277.13	1655.12	1461.1	1779.23	1714.06	1760.34	1851.26	1712.76	1773.71
Nckap1l	17.384	2.17869	0.677532	3.15114	0.00162635	0.0140325	0.734907	0.793184	3.85451	5.03994	15.9007	37.8559	49.7015	42.5258	14.3765	9.67661	10.7643
Mme	13458.4	-0.371076	0.118406	-3.15075	0.00162849	0.0140428	2372.28	2646.06	2707.15	1700.48	2271.15	22203.2	22545.3	22943.8	23203.7	22722.8	22727
AW549877	2179.45	0.285681	0.0905999	3.15016	0.00163179	0.0140631	1362.52	1603.82	1367.07	1773.05	1747.31	2757.87	2835.53	2708.22	2667.4	2586.88	2564.29
Gpr88	476.697	-0.87257	0.26993	-3.14997	0.00163285	0.0140641	1188.35	1506.26	1118.45	512.058	884.255	1.40207	2.54879	6.71459	12.1648	4.30072	7.17618
Sema6a	112.558	-0.761907	0.240919	-3.14959	0.001635	0.0140744	152.861	212.573	188.229	89.711	126.322	102.351	82.8358	107.434	60.8239	51.6086	63.3896
Use1	1959.95	0.826054	0.26187	3.14903	0.00163816	0.0140892	1231.7	1355.55	1133.87	3138.88	1293.26	2504.1	2435.37	2383.68	2102.29	1997.68	1983.02
Farp1	3361.47	-0.375373	0.119243	-3.14895	0.00163861	0.0140892	3449.66	3334.54	3543.58	2251.85	3049.4	3269.62	3352.94	3324.84	3934.75	3666.36	3798.59
Gm9958	19.6903	1.66785	0.527219	3.14816	0.00164302	0.014119	5.14435	6.34547	10.9211	34.2716	17.6674	28.0414	19.1159	16.7865	35.3884	22.5788	20.3325
Med31	169.975	1.31043	0.416318	3.14735	0.00164755	0.0141497	95.538	130.082	104.072	457.627	107.771	183.671	163.123	184.651	148.189	152.675	142.328
Sdc2	997.048	-0.543751	0.172075	-3.14701	0.00164952	0.0141584	1645.46	2247.09	1679.28	1066.45	1477.88	436.043	447.313	430.853	534.144	493.507	509.509
Hspb1	1041.77	-0.405225	0.128994	-3.14626	0.00165373	0.0141864	738.582	897.884	730.429	549.354	638.677	975.84	909.919	853.873	1719.66	1803.08	1642.15
Zfp704	4326.22	-0.338177	0.107724	-3.14575	0.0016566	0.0142029	2456.8	2343.06	2723.85	1769.02	2193.41	6958.47	6741.56	6781.74	5408.9	5129.68	5081.93
Isca2	299.209	0.897383	0.286144	3.14455	0.00166342	0.0142531	253.543	335.517	271.1	752.967	329.497	266.393	214.099	267.465	195.742	206.434	198.541
Rab9	2074.68	0.630453	0.200092	3.14425	0.00166512	0.0142595	1193.49	1318.27	1179.48	2487.72	1333.89	2652.71	2731.03	2681.36	2399.78	2449.26	2394.45
Amhr2	77.3676	0.846915	0.268967	3.14396	0.00166676	0.0142653	51.4435	50.7638	43.042	108.863	67.1362	75.7117	85.3846	77.2178	107.271	84.9391	99.2705
Mplkip	280.488	0.703735	0.223944	3.14267	0.00167416	0.0143144	225.617	234.782	219.065	484.842	257.944	304.249	305.855	313.348	249.931	239.765	249.97
1810063I02Rik	13.2034	2.86001	0.829291	3.14247	0.00167526	0.0143144	0	0	1.28484	13.1038	1.76674	18.2269	17.8416	23.5011	24.3295	23.6539	21.5285
Alad	1792.67	0.297184	0.094437	3.14231	0.00167619	0.0143144	1078.84	969.27	975.833	1339.62	1139.55	2198.44	2199.61	2191.2	2526.95	2487.96	2612.13
Evc	219.614	-0.71954	0.225545	-3.14228	0.00167635	0.0143144	494.593	648.824	503.013	289.293	378.083	9.81448	12.744	8.95279	32.0708	20.4284	17.9405
Mzt1	707.539	0.828524	0.26325	3.14149	0.00168088	0.0143382	382.887	499.706	438.129	1097.7	478.787	886.108	838.553	898.637	787.392	752.625	722.402
Npepl1	1435.01	0.312853	0.0995346	3.14139	0.00168148	0.0143382	1073.7	1100.15	1157.64	1467.63	1294.14	1620.79	1590.45	1592.48	1531.66	1570.84	1785.67
Csf2ra	300.586	0.490382	0.155807	3.14129	0.00168203	0.0143382	180.052	168.948	181.804	288.285	211.126	400.992	365.752	368.184	387.061	387.064	367.181
Nid2	3834.84	-0.852435	0.263148	-3.14108	0.00168328	0.0143407	8896.05	13747.5	8030.23	4761.74	6669.45	16.8248	12.744	10.0719	5.52944	13.9773	19.1365
Loxl1	3870.87	-0.758404	0.237288	-3.13998	0.00168957	0.0143797	9615.53	11425.8	8625.11	4150.9	7574.02	70.1034	62.4454	76.0987	391.484	322.554	265.519
Fhod1	1459.94	0.385376	0.122586	3.13994	0.0016898	0.0143797	968.608	1026.38	888.464	1397.07	1115.7	1668.46	1698.77	1479.45	1978.43	1862.21	1975.84
Pcdhga11	274.552	-0.492714	0.157464	-3.13978	0.00169076	0.0143797	185.932	173.707	167.029	123.983	124.555	363.136	372.124	372.66	373.79	339.757	423.395
Nop10	673.396	0.647577	0.20648	3.13891	0.00169575	0.0144139	573.228	667.067	614.152	1254.95	691.68	615.508	587.497	602.075	635.886	592.424	572.898
Trim56	1145.95	-0.36217	0.115608	-3.13871	0.00169692	0.0144156	762.099	806.668	742.635	528.186	666.945	1630.61	1543.29	1714.46	1439.87	1429.99	1340.75
Shfm1	1653.42	0.825416	0.263869	3.13783	0.00170205	0.0144429	1623.41	1883.02	1637.52	4348.46	1793.24	1239.43	1138.04	1140.36	1167.82	1074.1	1142.21
Ncoa1	2484.45	-0.395244	0.126094	-3.13759	0.00170342	0.0144429	2345.82	1944.09	2260.03	1433.36	1881.58	2893.87	2877.59	3011.5	2912.91	2896.53	2871.67
Tmem62	806.284	0.319183	0.101645	3.1375	0.00170395	0.0144429	636.43	528.26	565.97	726.76	713.764	967.428	916.291	942.281	941.111	964.436	966.392
Col5a2	12510.6	-0.645239	0.201414	-3.13749	0.00170402	0.0144429	28899.5	38907.2	27951	15944.4	25093	47.6703	43.3295	48.1213	245.507	213.961	222.462
Tmem87a	1026.21	0.262692	0.08369	3.13691	0.00170739	0.0144632	790.76	726.556	797.241	943.477	909.872	1205.78	1225.97	1201.91	1147.91	1133.24	1205.6
Edar	71.7866	0.805407	0.256068	3.1362	0.00171155	0.0144873	30.1312	37.2796	44.3269	62.4953	68.903	99.5469	103.226	106.314	76.3063	88.1647	72.9578
Tmem45a	938.462	-0.542132	0.169729	-3.13609	0.00171218	0.0144873	2243.67	2746	2052.53	1571.45	1666.92	4.20621	2.54879	3.3573	17.6942	7.52625	7.17618
Pisd	2158.47	0.213255	0.0679308	3.13579	0.00171394	0.0144887	1231.7	1256.4	1223.81	1426.3	1441.66	3101.38	2931.11	2889.51	2771.36	2687.95	2781.97
Tanc1	2422.25	-0.486277	0.155198	-3.13562	0.0017149	0.0144887	2435.48	2212.98	2491.94	1331.55	2058.25	2463.44	2339.79	2423.97	3005.8	2941.69	2939.84
Commd6	439.251	0.761782	0.243318	3.13545	0.00171588	0.0144887	417.427	464.806	343.051	923.317	472.604	389.775	337.715	335.73	392.59	372.012	382.73
Arfip2	1750.22	0.347035	0.110661	3.13539	0.00171624	0.0144887	1610.92	1411.87	1482.06	2085.53	1738.47	1866.15	1889.93	1753.63	1672.1	1846.08	1895.71
E430025E21Rik	1656.74	-0.480377	0.153067	-3.13517	0.00171756	0.0144916	2134.91	2211.4	2319.13	1256.96	1922.22	1375.43	1441.34	1355.23	1402.27	1367.63	1437.63
Nfe2l2	6404.22	-0.568777	0.181549	-3.13463	0.00172073	0.0145101	7380.67	5933.01	7125.7	3414.06	5743.68	6305.1	6459.92	6454.96	7256.84	7173.59	7198.9
Arhgdig	116.474	1.04838	0.334779	3.13387	0.00172517	0.0145325	78.6351	64.2479	109.211	246.957	108.655	60.289	66.2686	70.5032	157.036	148.375	171.032
Gm14295	188.764	1.04003	0.331987	3.13384	0.00172534	0.0145325	115.38	177.673	118.847	406.219	168.724	187.877	245.959	246.202	153.718	129.021	126.779
Nwd1	21.7694	2.19399	0.698583	3.13352	0.00172723	0.0145402	5.87926	8.72502	14.1332	96.7669	10.6005	21.031	11.4696	10.0719	15.4824	22.5788	22.7246
Gm4285	90.5066	0.806254	0.256486	3.133	0.00173029	0.0145512	50.7086	40.4524	41.1148	96.7669	59.1859	141.609	132.537	138.768	97.3182	97.8413	99.2705
Adcy7	8589.24	0.322621	0.102703	3.13284	0.00173125	0.0145512	2821.31	3183.05	3136.29	4235.57	3386.85	13622.5	13583.8	13545.6	12119.4	12356	12491.3
Dis3l2	383.947	-0.481545	0.153879	-3.1328	0.00173147	0.0145512	368.189	338.689	361.039	220.749	287.096	458.477	497.015	458.831	367.155	402.117	464.06
Zfp503	2104.12	-0.523122	0.16689	-3.13165	0.0017383	0.0146003	2575.85	3161.63	2555.54	1514	2324.15	1514.23	1521.63	1518.62	2077.96	2154.66	2227.01
Kmt2b	3131.92	0.493221	0.157293	3.13133	0.00174018	0.0146079	2068.76	2140.8	1948.45	3528.97	2258.78	3649.59	3365.68	3546.43	4003.32	3906.13	4034.21
Arid1b	2708.95	-0.549401	0.175578	-3.13099	0.00174221	0.0146166	2880.1	2698.41	2915.29	1430.34	2426.62	2741.04	2734.85	2880.56	2990.32	2969.64	3131.21
Cib2	184.344	0.974357	0.310392	3.13082	0.00174318	0.0146166	84.5143	135.634	84.7992	278.205	126.322	245.362	243.41	250.678	195.742	177.405	205.717
Mrpl46	333.576	0.76633	0.245269	3.1295	0.00175104	0.0146742	329.238	308.548	300.652	723.736	349.815	266.393	298.209	295.442	268.731	266.644	261.931
Rap1b	3992.06	0.485404	0.15505	3.12924	0.00175257	0.0146787	3045.46	3445.59	3050.2	5409.87	3510.52	4436.15	4550.87	4631.95	3978.99	3948.06	3905.04
Nme2	3594.14	1.06658	0.343306	3.12865	0.00175614	0.0146995	3479.79	4980.4	3519.81	13313.5	3832.95	1905.41	1935.81	1912.54	1580.31	1510.63	1564.41
Vps53	1082.43	-0.548535	0.175367	-3.1285	0.00175702	0.0146995	1317.69	1098.56	1206.46	626.969	1018.53	977.242	1009.32	1049.71	1214.27	1185.92	1202.01
Tubb4a	51.9756	-0.992082	0.312872	-3.128	0.00175998	0.0147138	108.766	141.187	103.429	59.4713	58.3025	7.01034	14.0184	6.71459	32.0708	20.4284	20.3325
9030025P20Rik	60.6592	1.28386	0.409489	3.12764	0.00176215	0.0147138	32.3359	20.6228	43.042	110.879	51.2355	65.8972	64.9942	95.1234	53.0826	77.4129	52.6253
Ahcy	946.743	-0.289293	0.0924597	-3.12758	0.00176251	0.0147138	1162.62	1104.11	1128.09	866.87	983.192	842.643	908.645	874.016	806.193	862.294	875.494
Maml1	1274.72	-0.478135	0.152867	-3.12755	0.00176269	0.0147138	1425.72	1419.8	1534.09	829.574	1261.45	1215.59	1139.31	1229.89	1308.27	1324.62	1333.57
Gm3002	5.13383	2.95862	0.909884	3.12682	0.00176709	0.0147423	2.20472	0	0.642418	20.1598	7.06697	1.40207	0	3.3573	4.42355	6.45107	10.7643
Zfp775	153.634	-0.615388	0.197055	-3.12665	0.00176808	0.0147423	160.945	129.289	156.108	80.6391	112.188	155.63	149.104	151.078	186.895	199.983	208.109
Rbms3	2006.35	-0.406478	0.13005	-3.12629	0.00177024	0.014752	2023.93	2166.98	2114.84	1337.6	1828.58	2519.52	2337.24	2476.57	1884.43	1668.68	1711.52
Tcof1	587.766	-0.52039	0.16641	-3.12489	0.00177874	0.0148146	781.941	681.345	767.047	413.275	620.127	490.724	458.783	459.95	557.368	644.032	590.839
Igsf10	282.565	-1.01025	0.318559	-3.12422	0.00178276	0.0148397	626.141	758.284	628.285	218.733	443.452	12.6186	14.0184	26.8584	169.201	105.368	105.251
Zbtb38	1419.14	-0.52783	0.169104	-3.12371	0.00178589	0.0148575	1564.62	1175.5	1546.3	800.343	1175.77	1528.26	1521.63	1518.62	1606.86	1567.61	1605.07
Btf3	4398.37	0.688584	0.220671	3.12352	0.00178705	0.0148588	3950.13	4317.3	3828.81	8797.72	4271.98	4230.04	4297.26	4157.45	3512.3	3547.02	3472.08
Elp4	399.246	-0.512226	0.164315	-3.12134	0.00180031	0.0149607	417.427	333.93	345.621	219.741	290.629	424.827	494.466	465.545	452.308	447.275	499.941
Ticam1	591.348	-0.527429	0.168984	-3.1187	0.00181653	0.015087	815.747	685.311	773.471	415.291	633.377	562.23	568.381	530.453	492.12	533.289	495.156
Mbnl2	4859.17	-0.456208	0.146464	-3.11681	0.00182819	0.0151754	4758.52	4845.56	4861.82	2780.03	4235.76	5285.8	5535.98	5328.03	5427.7	5219.99	5171.63
Bach1	2215.47	-0.43229	0.138989	-3.1164	0.00183076	0.0151883	1602.83	1504.67	1669.64	964.645	1389.54	2750.86	2929.84	2983.52	2938.35	2782.56	2853.73
Smkr-ps	26.2428	1.92121	0.609072	3.11579	0.00183455	0.0152113	2.20472	5.55229	4.49693	30.2397	5.30023	36.4538	30.5855	32.4539	43.1296	51.6086	46.6452
Minos1	1401.25	1.35684	0.438035	3.11533	0.00183742	0.0152155	1172.18	1393.62	1169.2	5295.97	1389.54	876.293	886.98	889.684	754.216	744.024	842.005
Las1l	1262.76	-0.51153	0.164114	-3.11514	0.00183856	0.0152155	1702.05	1296.06	1726.82	921.301	1283.54	1123.06	1034.81	1098.96	1186.62	1227.85	1289.32
Ndufb5	1397.64	0.809216	0.260308	3.11511	0.00183879	0.0152155	1273.59	1477.7	1262.99	3328.38	1406.33	1198.77	1220.87	1103.43	1068.29	985.939	1047.72
Smim4	126.348	1.14559	0.368472	3.11491	0.00184002	0.0152155	105.827	107.873	86.084	342.716	111.305	130.392	127.44	105.195	82.9416	96.7661	93.2903
Uqcr10	1433.3	1.50951	0.487897	3.11488	0.00184018	0.0152155	1098.69	1591.92	991.894	6028.78	1438.13	818.808	864.041	721.819	768.592	776.279	667.385
Ikbkap	755.501	-0.37423	0.120201	-3.11374	0.00184729	0.0152658	803.254	821.738	796.599	539.274	703.163	716.457	782.479	715.104	815.04	816.061	801.34
Syt5	51.3241	2.06699	0.655228	3.11294	0.00185237	0.0152993	3.67454	9.5182	5.78176	57.4553	4.41686	43.4641	48.4271	34.6921	108.377	117.195	131.563
Fau	7521.32	0.923738	0.297278	3.11224	0.00185674	0.0153269	6537.74	6974.46	6044.51	18731.4	6337.3	7062.22	6979.87	6728.02	5747.3	5929.61	5662.01
Sec24d	2013.74	-0.570354	0.182919	-3.11036	0.00186859	0.0154153	3255.64	3179.08	3158.13	1561.37	2735.8	1278.69	1276.95	1281.37	1484.1	1509.55	1430.45
Tmem126b	227.747	0.61356	0.197463	3.11015	0.00186992	0.0154153	203.569	228.437	207.501	403.195	252.644	207.506	210.275	213.748	181.366	192.457	204.521
Rufy1	893.13	-0.360496	0.116007	-3.10999	0.00187097	0.0154153	817.952	805.081	814.586	553.386	709.347	956.211	937.956	987.045	1019.63	1087.01	1136.23
Smim15	627.844	0.633065	0.20361	3.10988	0.0018716	0.0154153	450.498	618.683	533.849	1041.25	623.66	598.683	615.534	621.1	628.145	603.175	571.702
H2-T23	1501.28	-0.416082	0.133945	-3.10928	0.00187542	0.0154322	1533.75	1361.1	1205.18	897.11	1146.62	1793.25	1757.39	1692.08	1768.32	1631.05	1728.26
Heph	865.126	-0.753961	0.23933	-3.10924	0.00187572	0.0154322	1865.19	2679.37	1835.39	914.245	1607.74	93.9386	109.598	102.957	107.271	108.593	92.0943
Hsp90ab1	24104	-0.350243	0.112582	-3.10904	0.00187695	0.0154338	31465.8	28392.8	31073.8	20543.8	26985.2	16423.8	16653.8	16538	24874.7	26118.3	26073.5
Mpc2	1940.2	1.04059	0.336019	3.10882	0.00187836	0.0154368	1494.07	2731.72	1359.36	5662.88	2158.08	1355.8	1405.66	1281.37	1338.12	1326.77	1228.32
E130309D14Rik	34.8171	1.43531	0.458788	3.10838	0.00188116	0.0154469	10.2887	11.8978	12.2059	41.3275	23.851	28.0414	50.9759	68.265	56.4003	35.4809	44.2531
Prkcsh	2408.89	-0.338882	0.108917	-3.1082	0.00188233	0.0154469	3333.54	3344.86	3251.28	2264.95	2964.59	1838.11	1822.39	1808.46	1975.12	1934.25	1960.29
Gmfg	70.1096	0.954248	0.306055	3.10814	0.00188271	0.0154469	37.4803	23.7955	46.2541	83.663	58.3025	95.3407	86.659	76.0987	85.1534	93.5406	84.9181
Agtpbp1	925.194	-0.26244	0.0845099	-3.1069	0.00189061	0.0155032	894.382	825.704	851.846	691.48	736.732	968.83	935.407	944.52	1114.74	1131.09	1082.41
Flnb	3911.36	-0.335438	0.107946	-3.10622	0.00189496	0.0155275	4428.55	5280.22	4403.13	4000.71	3452.21	3425.25	3257.36	3188.31	3882.77	3730.87	3975.6
Zscan2	238.591	-0.575112	0.18541	-3.10611	0.00189566	0.0155275	205.774	229.23	236.41	118.943	179.324	277.61	279.093	275.298	260.99	258.043	303.792
Pdpn	1195.66	-0.424359	0.135584	-3.10509	0.00190222	0.0155727	2706.66	3024.41	2547.83	2288.13	1830.35	136.001	110.872	123.101	127.177	122.57	135.151
Appl1	747.593	-0.379193	0.122207	-3.10374	0.00191091	0.0156175	779.002	818.566	724.005	524.154	662.528	775.344	769.735	794.56	807.298	741.874	826.457
Ddx3x	8714.27	-0.519536	0.167679	-3.1037	0.00191119	0.0156175	7429.91	6817.41	7650.56	3862.61	6291.37	10992.2	10671.8	10810.5	9915.39	10340	11075.2
Bbip1	311.727	0.934483	0.301459	3.10364	0.00191156	0.0156175	240.315	302.996	235.125	720.712	285.329	260.785	235.763	279.775	308.543	277.396	282.263
Gpc6	423.101	-0.84807	0.267203	-3.10352	0.00191231	0.0156175	1044.3	1144.56	1134.51	409.243	825.952	4.20621	2.54879	4.4764	32.0708	24.7291	27.5087
Wdr38	6.50125	3.09077	0.925174	3.10332	0.0019136	0.0156175	0.734907	0	0.642418	18.1438	1.76674	4.20621	3.82319	7.83369	11.0589	16.1277	7.17618
Syt11	275.234	-0.765354	0.246562	-3.10326	0.001914	0.0156175	345.406	348.208	316.712	129.023	263.245	236.95	261.251	213.748	335.084	284.922	293.027
Ifnar2	1298.39	-0.405321	0.130594	-3.10272	0.0019175	0.0156375	1512.44	1715.66	1361.28	1015.04	1290.61	1323.55	1293.51	1346.28	1146.81	1107.43	1169.72
Tmem243	5366.55	0.642228	0.206275	3.10202	0.00192207	0.0156662	2634.64	2043.24	2544.62	4888.74	2646.58	8260.99	8617.47	8401.08	6345.59	6396.24	6252.85
Atn1	5127.74	-0.248481	0.0801449	-3.10146	0.00192571	0.0156872	5002.51	4621.88	4931.84	3799.11	4365.62	5372.73	5576.76	5304.53	5773.84	5726.4	5929.92
Tmx4	1189.84	-0.435541	0.140325	-3.10119	0.00192747	0.015693	1467.61	1654.58	1483.34	958.597	1307.39	1212.79	1220.87	1258.99	899.087	759.076	865.926
Rpl32	8779.49	1.2633	0.409195	3.10056	0.00193157	0.0157132	7218.26	8638.56	6999.79	30142.9	7823.14	6800.03	7085.64	6466.15	5394.52	4814.65	5190.77
Pla2g4f	829.36	0.514432	0.165307	3.10048	0.00193206	0.0157132	347.611	276.821	373.887	557.418	396.634	1198.77	1098.53	1159.39	1273.98	1223.55	1216.36
Mmp2	5075.74	-0.758999	0.23982	-3.09903	0.00194153	0.0157816	12030.4	14168.6	13044.9	5102.44	10426.4	29.4434	35.6831	32.4539	358.308	316.103	288.243
Tacr1	13.6879	3.06721	0.960747	3.09884	0.00194278	0.0157831	0	0	9.63627	98.7829	9.71708	5.60828	8.92078	10.0719	2.21178	3.22554	2.39206
Srp14	1629.07	0.813558	0.26275	3.09846	0.0019453	0.015795	1209.66	1691.07	1198.75	3346.52	1499.96	1578.73	1567.51	1513.02	1505.11	1447.19	1362.28
Pcolce	1958.46	-0.495602	0.158777	-3.09818	0.00194715	0.0158014	4410.18	5017.68	3758.15	2702.42	3535.25	263.589	298.209	254.035	470.003	436.523	397.082
Hps1	467.846	-0.383529	0.123828	-3.09796	0.00194861	0.0158045	479.16	511.603	481.814	367.916	383.383	507.549	482.996	442.044	510.92	441.899	537.017
Zfp759	103.828	0.723758	0.233253	3.09774	0.00195	0.0158072	57.3228	80.1116	59.7449	118.943	98.9376	133.197	99.4029	105.195	129.389	135.473	124.387
Tomm6os	28.1878	1.34834	0.43464	3.09743	0.00195205	0.0158152	16.9029	17.45	11.5635	55.4394	25.6178	37.8559	36.9575	33.573	22.1178	32.2554	20.3325
Gars	2308.03	-0.495866	0.159751	-3.09716	0.00195384	0.0158211	3897.21	3125.14	3833.95	2059.32	3066.18	1587.14	1608.29	1613.74	1525.02	1566.54	1505.8
Izumo4	184.786	0.727527	0.23501	3.09686	0.00195585	0.0158288	134.488	176.88	148.399	319.532	191.692	189.279	191.159	173.46	171.413	189.232	147.112
Magoh	548.911	0.735547	0.23778	3.09659	0.0019576	0.0158343	460.052	542.538	474.747	1107.78	544.157	480.91	528.875	492.404	500.967	445.124	460.472
Ints9	537.642	-0.570037	0.184161	-3.09638	0.001959	0.015837	582.047	544.917	637.279	298.365	490.271	577.652	532.698	550.597	573.956	535.439	590.839
Plxdc2	1858.14	-0.723141	0.230502	-3.09605	0.00196116	0.0158459	4172.8	5417.44	3905.26	2058.31	3395.68	77.1138	99.4029	83.9324	499.862	381.689	348.045
Cfp	59.576	1.25551	0.405234	3.09491	0.00196874	0.0158866	34.5406	52.3501	19.915	112.895	61.836	50.4745	48.4271	62.6695	64.1415	87.0895	60.9975
Eef1a2	110.221	-0.846975	0.265443	-3.09485	0.00196912	0.0158866	254.278	360.899	267.246	154.222	175.791	0	0	0	0	0	0
Hdac9	88.1998	-0.880637	0.285707	-3.09481	0.00196941	0.0158866	64.6718	84.0775	63.5994	27.2157	47.702	110.763	105.775	137.649	106.165	105.368	117.211
Arhgef17	4019.33	-0.18665	0.0603368	-3.09443	0.00197194	0.0158984	3656.16	3758.1	3582.77	3138.88	3299.39	4464.19	4348.24	4544.66	4381.53	4466.29	4572.42
Map2k3	1945.69	0.201858	0.0652229	3.09402	0.00197466	0.0159117	1630.02	1641.1	1627.89	1812.36	1942.53	2124.13	2138.44	2191.2	2084.6	2136.38	2073.92
Tmem170	214.401	0.525223	0.169386	3.09363	0.00197725	0.0159123	110.971	111.839	137.477	181.438	166.074	280.414	313.502	335.73	247.719	226.863	246.382
Dclre1c	172.498	0.697937	0.225428	3.09354	0.00197785	0.0159123	141.102	123.737	107.926	251.997	153.707	180.867	163.123	186.89	190.213	205.359	192.561
Acyp1	217.967	1.21296	0.39287	3.09353	0.00197794	0.0159123	146.247	204.641	156.108	638.057	170.491	210.31	200.08	186.89	140.448	181.705	162.66
Eif3c	5669.62	-0.64339	0.207669	-3.09278	0.00198294	0.0159439	9107.71	6717.47	8952.1	3771.89	6766.62	4238.45	4433.63	4454.01	4608.24	4768.42	4547.31
Zfp955a	276.785	0.460519	0.148932	3.09152	0.00199132	0.0160026	225.617	264.13	204.289	315.5	320.664	290.228	333.892	311.11	270.943	245.141	263.127
Spon1	1716.13	-0.757693	0.241549	-3.09072	0.00199674	0.0160255	3770.81	4939.15	4007.4	1829.5	3189.85	61.691	62.4454	71.6223	402.543	260.193	282.263
Rpl27	4686.74	0.854047	0.277167	3.09065	0.00199717	0.0160255	4615.95	5170.76	4341.46	12500.1	4726.92	3614.53	3723.79	3701.98	3196.02	3018.03	2944.63
Gm10516	98.9445	0.618325	0.200012	3.09062	0.0019974	0.0160255	86.7191	71.3865	74.5205	128.015	111.305	109.361	112.147	123.101	88.4711	92.4654	90.8983
Exosc7	2780.06	0.449789	0.145099	3.08942	0.00200549	0.0160818	1166.3	962.925	1141.58	1747.85	1234.07	4281.92	4057.68	4045.54	3888.3	3922.25	4132.28
Gm128	44.8649	1.9407	0.613297	3.08832	0.00201294	0.0161165	0.734907	2.37955	1.92725	5.03994	10.6005	82.7221	85.3846	102.957	51.9767	61.2852	88.5062
Gramd1a	907.08	0.443902	0.143944	3.08818	0.00201387	0.0161165	984.041	1123.15	923.155	1578.51	1174.88	650.56	722.583	734.129	708.874	679.513	698.482
Zfp944	183.377	0.6181	0.199908	3.08801	0.00201499	0.0161165	111.706	129.289	132.981	227.805	157.24	207.506	253.605	232.773	185.789	176.329	202.129
Actn1	5016.97	-0.4609	0.149055	-3.08799	0.00201519	0.0161165	6931.65	7118.03	7218.21	4047.07	6241.02	3794	3768.39	3878.8	4015.48	4082.46	4091.62
Kdm4a	2321.55	-0.279766	0.0905565	-3.08798	0.00201524	0.0161165	2982.25	2613.54	2923	2190.36	2485.81	1969.91	2000.8	2037.88	2055.85	2111.65	2166.01
Rpl17	11906.6	1.23779	0.401992	3.08751	0.00201843	0.0161334	8851.22	11597.9	8310.96	36493.2	10282.4	10463.6	10558.4	10031.6	8429.08	7695.06	8258.59
Rab11fip5	632.547	-0.60787	0.196075	-3.08664	0.00202435	0.016172	1097.22	1312.72	1067.06	565.481	951.391	360.332	344.087	368.184	305.225	284.922	301.4
Smo	1263.02	-0.435173	0.140536	-3.08614	0.00202775	0.0161904	2106.24	2562.78	2163.66	1447.47	1918.68	658.972	688.174	671.459	591.65	559.093	525.057
4732471J01Rik	27.8434	1.55484	0.500108	3.08556	0.00203167	0.016213	8.08398	8.72502	6.42418	35.2796	13.2506	57.4848	42.0551	36.9303	32.0708	40.8568	25.1166
Amy1	54.5742	0.987785	0.320005	3.08479	0.00203695	0.0162309	33.0708	49.1774	27.624	88.703	58.3025	57.4848	53.5247	53.7168	53.0826	63.4356	62.1936
Pacs1	665.742	-0.534959	0.173432	-3.08479	0.00203698	0.0162309	762.834	751.145	741.993	403.195	630.727	715.055	633.375	679.293	613.768	652.634	739.147
Cd300a	5.69729	2.79497	0.857136	3.08476	0.00203718	0.0162309	1.46981	0	0.642418	10.0799	7.06697	12.6186	12.744	12.3101	0	2.15036	3.58809
2410015M20Rik	826.531	0.93624	0.304625	3.08435	0.00203996	0.0162443	767.243	1012.1	682.89	2321.4	869.237	602.89	655.04	584.17	537.462	545.116	514.293
Adam9	4323.4	-0.405229	0.131255	-3.08244	0.00205308	0.0163401	6602.41	6082.93	6562.3	4024.9	5657.11	3011.64	3197.46	3150.26	3189.38	2972.87	3106.09
Stx1a	73.361	0.826798	0.268308	3.08228	0.00205425	0.0163406	60.2624	66.6274	44.9693	110.879	93.6373	54.6807	67.543	77.2178	65.2474	88.1647	77.742
Scn7a	571.606	-0.768513	0.247449	-3.08155	0.00205928	0.0163595	1044.3	1518.95	1042	561.45	844.503	243.96	286.739	314.467	184.683	115.044	131.563
Rps10	7857.26	0.846149	0.275123	3.08147	0.00205979	0.0163595	7157.26	7862.83	6771.09	19171.9	7229.51	7038.39	7131.52	6899.25	5831.35	5665.12	5671.57
Bnipl	380.132	0.670242	0.216463	3.08145	0.00205993	0.0163595	146.981	130.082	155.465	299.373	162.54	552.415	586.222	570.741	519.767	537.59	520.273
C2cd4b	803.473	-0.436388	0.142506	-3.08101	0.00206301	0.0163753	292.493	214.953	258.895	189.502	187.275	1337.57	1343.21	1244.44	1205.42	1307.42	1257.03
Rras2	829.962	-0.443148	0.143233	-3.08046	0.00206683	0.0163968	1670.44	1825.12	1336.87	1143.06	1225.24	344.909	386.142	331.253	296.378	290.298	279.871
Zfp119a	113.195	0.757557	0.245445	3.07955	0.00207316	0.0164383	67.6115	76.9388	53.9631	122.975	101.588	141.609	168.22	137.649	152.613	110.743	111.231
Cilp	20.8519	1.62349	0.527995	3.07843	0.00208096	0.0164914	11.7585	9.5182	14.1332	19.1518	59.1859	9.81448	3.82319	6.71459	30.9649	34.4057	29.9008
Slc8a1	327.183	-0.59729	0.193284	-3.0779	0.00208461	0.0165115	540.892	694.036	486.953	329.612	426.668	158.434	180.964	151.078	218.966	223.637	187.777
Fgd2	540.087	0.713248	0.230673	3.07736	0.00208842	0.0165328	230.761	196.71	215.21	468.715	237.627	720.663	774.833	656.911	830.522	837.565	771.439
Cyyr1	19.8388	2.64644	0.952723	3.07702	0.0020908	0.0165429	0	0	0	5.03994	0.883371	58.8869	47.1527	99.5998	3.31766	2.15036	1.19603
Hexim1	2790.8	-0.485372	0.158146	-3.07672	0.00209292	0.016549	1826.24	1956.78	1844.38	1038.23	1632.47	2668.14	2530.95	2666.81	4636.99	4803.9	5093.89
Zfp277	655.091	0.353446	0.114828	3.0766	0.00209379	0.016549	511.496	524.294	542.201	748.935	598.042	744.499	765.912	797.918	660.215	645.107	667.385
Mcf2l	681.593	0.365323	0.118229	3.07545	0.00210188	0.0166041	161.68	177.673	177.95	219.741	224.376	1106.23	1030.99	1034.05	1133.54	1142.92	1088.39
Rian	239.162	0.936732	0.307346	3.07505	0.00210468	0.0166144	292.493	423.56	203.647	732.808	462.886	99.5469	110.872	104.076	86.2593	54.8341	59.8015
Ppp1r14d	13.3311	2.46437	0.795392	3.07481	0.00210639	0.0166144	2.20472	3.17273	7.70902	59.4713	7.06697	2.80414	7.64638	4.4764	7.74122	20.4284	23.9206
Echdc2	814.204	0.536751	0.174663	3.07478	0.00210654	0.0166144	727.558	920.093	620.576	1258.98	939.907	738.89	745.522	790.084	717.721	749.4	747.519
Limch1	5430.22	-0.300591	0.0978416	-3.07458	0.002108	0.0166171	4751.91	5047.82	4145.52	3534.01	4006.97	5555	5653.22	5711.88	7129.66	7101.56	7094.85
Tuba4a	1756.03	-0.326363	0.106319	-3.07386	0.00211309	0.0166484	1409.55	1154.88	1366.42	975.733	1112.16	1993.74	2005.9	2012.14	2407.52	2482.59	2395.65
Fbxl16	226.67	-0.510605	0.166249	-3.07317	0.00211796	0.0166779	239.58	221.298	236.41	150.19	174.907	256.579	203.903	261.869	242.19	272.02	234.422
Ndufb10	1388.88	0.604272	0.19692	3.07284	0.00212035	0.0166879	1282.41	1563.37	1310.53	2700.4	1530	1184.75	1211.95	1234.37	1103.68	1076.25	1080.02
Tgfbi	1092.8	-0.598709	0.196122	-3.07206	0.00212586	0.01672	387.296	476.703	459.971	206.638	371.016	1644.63	1754.84	1754.75	1687.59	1647.17	1630.19
Zkscan8	762.308	0.504747	0.164088	3.07195	0.00212668	0.01672	507.086	431.492	598.091	820.503	637.794	926.768	972.365	944.52	779.651	941.857	825.261
Sycp3	3.87022	3.08564	0.947283	3.07055	0.00213665		0.734907	0	1.28484	19.1518	5.30023	5.60828	2.54879	4.4764	0	1.07518	2.39206
Uqcrq	1862.63	0.947268	0.310735	3.06936	0.0021452	0.0168568	2173.12	2539.77	1870.08	6440.04	2181.04	900.128	982.56	863.945	855.958	866.594	815.693
Rpa3	169.86	1.27153	0.41587	3.06896	0.00214806	0.0168704	108.031	190.364	127.841	563.466	149.29	117.774	127.44	115.267	136.024	119.345	113.623
Zdhhc9	1672.08	-0.331295	0.108066	-3.0677	0.00215714	0.0169327	1533.02	1514.98	1563.65	1063.43	1376.29	1978.32	1891.2	1887.92	1884.43	1858.98	1840.69
Ttll8	44.1332	2.24781	0.702795	3.06749	0.00215866	0.0169357	0	1.58637	1.28484	13.1038	0.883371	86.9283	75.1894	90.647	64.1415	65.5859	86.1142
Mapkbp1	2914.24	0.465777	0.151402	3.06669	0.00216441	0.0169616	1253.75	1142.18	1355.5	2074.44	1384.24	3836.06	3883.09	3884.39	4326.23	4412.54	4504.25
Gm11696	101.908	0.818192	0.264863	3.0666	0.00216506	0.0169616	28.6614	31.7273	21.8422	55.4394	41.5184	165.444	158.025	155.555	138.236	155.901	168.64
Gfra1	273.741	-0.822462	0.266311	-3.06656	0.00216538	0.0169616	502.677	667.067	477.959	234.861	382.5	99.5469	80.287	139.887	122.754	150.525	153.092
Zfp628	610.069	-0.470927	0.153726	-3.06581	0.0021708	0.0169951	663.621	522.708	607.728	362.876	497.338	654.766	697.095	654.673	661.321	680.588	708.05
Plekhn1	160.101	0.861101	0.280469	3.06526	0.00217478	0.01701	89.6587	116.598	98.9324	249.981	123.672	206.104	215.373	161.15	158.142	175.254	166.248
Sp2	745.613	-0.612154	0.200135	-3.0652	0.00217524	0.01701	673.175	565.54	678.394	298.365	532.673	947.799	916.291	904.232	937.793	861.218	886.258
Mthfd2	471.824	-0.737374	0.23725	-3.06494	0.00217711	0.01701	1405.14	807.461	1279.7	617.897	780.017	51.8765	43.3295	44.764	50.8709	62.3604	46.6452
Slc3a2	4063.67	-0.369153	0.120503	-3.0648	0.00217817	0.01701	4314.64	3409.9	4354.31	2873.77	3355.04	3930	3950.63	4111.57	4690.07	4800.67	4909.7
Car8	10720.3	0.572765	0.185816	3.06468	0.00217904	0.01701	3081.47	2621.47	2987.89	5495.55	3129.78	17138.9	17194.2	16954.4	16832.7	15998.7	16488.5
Fibp	808.787	0.320085	0.104418	3.06461	0.00217957	0.01701	677.585	644.065	735.569	924.325	791.501	909.943	875.51	914.304	811.722	820.362	791.772
Il1a	3.24655	3.19208	1.05424	3.06456	0.00217994		0	0	0	6.04793	3.53348	8.41241	7.64638	10.0719	0	0	0
Pacs2	1973.29	-0.404389	0.131854	-3.06427	0.002182	0.0170201	2573.65	2547.71	2640.98	1617.82	2287.05	1654.44	1589.17	1547.71	1779.37	1778.35	1689.99
Sec24a	846.454	-0.309076	0.100946	-3.06349	0.00218773	0.0170558	779.737	799.529	801.738	601.769	677.546	912.747	909.919	812.466	1051.7	957.985	1005.86
Dbnl	3008.94	-0.29947	0.0978078	-3.06314	0.00219026	0.0170666	3038.11	2606.4	2992.38	2163.14	2512.31	3154.66	3271.38	3233.08	3416.09	3427.67	3283.1
Erap1	1178.98	-0.566285	0.185138	-3.06254	0.00219469	0.0170922	1169.97	1113.63	1089.54	553.386	958.458	1385.24	1387.82	1388.8	1381.25	1210.65	1329.99
Fam19a4	10.3245	1.79736	0.596883	3.06186	0.00219964	0.0171217	13.2283	10.3114	7.0666	36.2876	43.2852	0	0	1.1191	0	1.07518	1.19603
Spats2	392.684	-0.626237	0.203946	-3.06049	0.00220974	0.0171914	646.718	609.165	689.957	305.42	531.789	262.187	244.684	249.559	254.354	281.697	243.99
Cript	612.803	0.440672	0.144003	3.05989	0.00221418	0.0172169	495.328	601.233	486.311	804.375	629.844	675.797	641.021	662.507	557.368	622.529	564.526
Fkbp15	1930.24	-0.208904	0.0683536	-3.05966	0.00221588	0.0172211	1333.86	1275.44	1311.82	1148.1	1113.93	2494.28	2483.8	2516.85	2440.7	2589.03	2524.82
Apbb3	240.346	0.845751	0.276288	3.05889	0.00222155	0.0172562	182.992	175.294	153.538	425.371	194.342	255.177	284.19	226.058	233.342	273.095	240.402
Col7a1	512.104	1.03779	0.337843	3.05734	0.00223312	0.017337	174.908	180.846	337.912	685.432	280.029	499.137	570.93	609.909	765.275	721.445	807.32
Birc2	674.155	0.533677	0.174377	3.05715	0.00223453	0.0173389	411.548	585.37	438.129	799.335	588.325	772.54	809.242	792.322	716.616	765.528	736.755
Unc119	1052.54	0.386119	0.126379	3.05652	0.0022392	0.0173661	1111.18	949.441	1008.6	1502.91	1175.77	988.459	1002.95	936.686	1011.89	911.752	978.353
Unc50	813.657	0.6712	0.219779	3.05597	0.00224333	0.017389	686.403	821.738	646.273	1501.9	797.684	837.035	813.065	790.084	723.251	677.363	655.424
Atp5l	2727.46	1.46818	0.483898	3.05574	0.00224508	0.0173935	2037.16	3176.7	1969.65	11369.1	2750.82	1655.84	1603.19	1486.16	1371.3	1267.64	1314.44
Marcks	1044.92	-0.608033	0.19721	-3.05534	0.00224806	0.0174075	2252.49	2626.23	2285.72	1200.51	1932.82	197.692	210.275	170.103	236.66	201.058	180.601
Ephb4	1490	-0.43469	0.142265	-3.05456	0.00225394	0.0174396	1750.55	1852.88	1688.27	1061.41	1543.25	1418.89	1433.7	1382.09	1484.1	1371.93	1402.94
Sec61g	1699.48	1.66187	0.547535	3.05448	0.00225454	0.0174396	1184.67	1614.13	1160.85	7803.85	1350.67	1088.01	1043.73	944.52	879.181	825.738	798.948
Slc28a3	6.03893	3.02512	0.949205	3.05427	0.00225612	0.0174427	0	0.793184	1.28484	25.1997	0.883371	4.20621	3.82319	4.4764	11.0589	7.52625	7.17618
Psap	12617.3	-0.444119	0.144647	-3.05347	0.00226209	0.0174798	24767.8	30310.7	24578.3	16248.8	22795.4	3430.86	3414.11	3522.92	3189.38	3197.58	3334.53
Map4	3210.97	-0.342865	0.112081	-3.05324	0.00226382	0.0174841	4827.61	5833.07	4667.17	3740.64	4312.62	1772.22	1789.25	1811.82	2215.09	2160.03	2191.13
Rccd1	176.644	0.742767	0.242399	3.05305	0.00226527	0.0174862	85.2493	88.0434	82.2295	179.422	107.771	257.981	272.721	205.914	206.801	254.817	202.129
Cdc6	77.2073	-0.792318	0.257217	-3.05255	0.00226908	0.0175065	173.438	141.187	165.744	82.655	101.588	22.4331	26.7623	32.4539	25.4354	33.3306	44.2531
Ncoa7	1560.02	-0.346426	0.113825	-3.05149	0.00227711	0.0175594	833.385	858.225	847.992	570.521	757.049	2365.29	2381.85	2360.18	2127.73	2001.98	2055.98
Akap11	2880.44	-0.221945	0.0728194	-3.05047	0.00228485	0.0176099	2136.38	2216.16	2235.62	1809.34	1954.02	3530.41	3532.63	3653.86	3693.67	3382.51	3540.25
Mrps17	486.035	0.765205	0.251494	3.05023	0.00228669	0.017615	487.978	560.781	422.711	1138.02	544.157	342.105	378.496	367.065	359.414	367.711	377.946
Caap1	233.883	-0.50567	0.166037	-3.04985	0.00228954	0.0176195	222.677	196.71	217.137	135.07	162.54	236.95	266.349	280.894	263.201	316.103	275.087
Eif3e	3061.31	0.420963	0.138061	3.04984	0.00228965	0.0176195	2705.19	3121.97	2660.25	4433.13	3152.75	3214.94	3250.99	3270.01	2688.41	2593.33	2583.42
Pdcd10	708.741	0.749952	0.246104	3.0486	0.00229908	0.017683	526.929	718.624	528.71	1323.49	680.196	619.714	759.54	627.815	711.086	649.408	650.64
Cyhr1	3406.74	0.240825	0.0789543	3.04812	0.0023028	0.0177024	2583.2	2414.45	2418.06	3094.52	2749.93	4294.54	4095.91	4185.43	4025.43	3841.61	3771.08
Fabp5	16837.2	0.503606	0.165069	3.04747	0.00230774	0.0177281	11241.9	13786.3	10602.5	20317	13415.8	18777.9	18914.6	18880.3	20515.3	19235	19522.8
Phip	1822.32	-0.243611	0.0800593	-3.04737	0.00230853	0.0177281	1137.64	1228.64	1115.88	1020.08	939.907	2446.61	2454.49	2462.02	2442.91	2340.66	2456.65
Nudt13	228.268	0.77692	0.254638	3.04623	0.00231732	0.0177865	136.693	187.191	120.775	327.596	183.741	238.352	247.233	265.226	252.143	281.697	270.303
Tbc1d5	770.135	-0.550361	0.180705	-3.04595	0.00231949	0.0177939	889.973	827.291	894.246	446.539	737.615	759.921	760.815	690.484	869.228	831.113	764.263
Slc7a5	1382.2	-0.764698	0.249385	-3.04564	0.00232189	0.0177976	3343.83	1782.28	3269.27	1291.23	1991.12	705.241	614.259	671.459	497.65	534.364	503.529
Adamtsl4	594.435	0.308164	0.101156	3.04557	0.00232236	0.0177976	504.146	497.326	477.959	580.601	639.561	465.487	476.624	437.568	823.887	781.655	853.965
Arsa	840.642	-0.573222	0.187896	-3.04518	0.00232544	0.0178052	1140.58	1407.9	1125.52	639.065	1001.74	583.261	708.564	646.839	624.827	697.791	670.973
1700020D05Rik	11.1667	2.07202	0.681171	3.04514	0.00232575	0.0178052	5.87926	11.8978	1.92725	46.3675	18.5508	7.01034	6.37198	4.4764	5.52944	6.45107	8.37221
Rps9	14874.7	0.775433	0.254979	3.04478	0.00232854	0.0178174	12907.2	14518.4	12384.5	32346.3	13459	14130.1	14605.9	14192.4	11942.5	11201.2	11934
Trmt13	106.654	0.743228	0.244003	3.04449	0.00233076	0.0178241	80.8398	78.5252	77.7326	158.254	108.655	117.774	90.4822	126.458	92.8946	117.195	124.387
Gemin7	575.833	0.679895	0.223817	3.04435	0.00233182	0.0178241	545.301	668.654	570.467	1254.95	663.412	437.445	440.941	459.95	402.543	462.327	428.179
Fam174a	593.708	0.943555	0.309793	3.04405	0.00233413	0.0178272	387.296	487.015	386.736	1213.62	425.785	656.168	629.552	603.194	581.697	567.695	592.035
Rps11	7175.38	0.838155	0.275871	3.04399	0.00233461	0.0178272	6110.75	7616.15	6126.1	17273.9	6644.72	6533.64	6400.02	6350.89	5271.77	5302.78	5298.41
Os9	6014.13	-0.346084	0.113795	-3.04357	0.00233787	0.0178398	5699.94	5205.66	5409.8	3674.12	4873.56	6793.02	6911.05	7145.45	6765.82	6817.71	6859.23
2510002D24Rik	336.244	0.588541	0.193182	3.04344	0.00233891	0.0178398	234.435	237.955	249.258	450.571	276.495	388.373	356.831	423.019	372.684	363.411	345.653
Sirt4	215.381	0.959004	0.314509	3.04317	0.00234103	0.0178398	119.055	169.741	103.429	357.836	157.24	274.806	275.27	222.701	236.66	209.66	242.794
Ift80	830.565	-0.385622	0.126833	-3.04316	0.00234106	0.0178398	790.025	661.515	804.95	517.098	632.494	1047.35	1078.14	1012.78	882.499	827.888	881.474
Cpne1	1512.65	-0.336591	0.110599	-3.04285	0.00234347	0.0178471	1728.5	1752.14	1655.51	1178.34	1529.12	1507.22	1512.71	1450.35	1429.91	1449.34	1446
Eif5b	2549.32	-0.463951	0.152422	-3.04273	0.00234442	0.0178471	3197.58	2878.46	3126.01	1753.9	2685.45	2373.7	2306.66	2442.99	2460.6	2387.97	2429.14
Lrrc51	127.444	1.22136	0.399989	3.04215	0.00234897	0.0178726	55.1181	54.7297	77.0902	231.837	68.0196	120.578	119.793	146.602	145.977	196.758	185.385
Ivl	132.083	-0.763691	0.251917	-3.04178	0.00235182	0.0178851	115.38	100.734	108.569	41.3275	83.9203	152.826	146.556	163.388	176.942	173.104	190.169
2010315B03Rik	367.35	0.490846	0.161012	3.04155	0.00235363	0.0178897	222.677	197.503	195.938	340.7	238.51	499.137	517.405	541.644	437.932	423.621	425.787
D17H6S56E-5	1550.3	-0.514533	0.168756	-3.04138	0.00235499	0.0178909	2539.1	1945.68	2909.51	1517.02	1929.28	1134.27	1075.59	1179.53	982.029	963.36	877.886
Tmem60	237.423	0.81665	0.268823	3.04037	0.00236288	0.0179417	199.16	230.816	168.314	479.802	229.677	221.527	240.861	230.534	190.213	215.036	205.717
Rpl14	8319.37	0.588933	0.193734	3.0397	0.00236814	0.0179725	6799.36	7290.15	6623.97	13520.1	7319.61	9116.25	9324.76	9131.85	7545.48	7459.59	7381.9
Psma7	1705.35	0.791068	0.261092	3.03923	0.00237186	0.0179915	1583.73	2075.76	1676.71	4338.38	1878.93	1277.28	1259.1	1171.7	1175.56	1094.53	1227.13
Klhdc7a	1027.7	0.461405	0.151558	3.03887	0.00237467	0.0179981	579.842	561.574	708.587	973.717	728.781	1365.62	1466.83	1546.59	1083.77	1190.22	1099.15
Irgm2	564.746	-0.842679	0.276291	-3.03881	0.00237514	0.0179981	857.637	1079.52	876.901	306.428	730.548	409.404	372.124	443.163	397.014	348.358	391.102
Npff	31.024	1.73142	0.567192	3.03749	0.00238556	0.0180678	12.4934	15.0705	7.70902	68.5432	16.7841	44.8662	42.0551	20.1438	45.3414	31.1802	37.0769
AU040320	1734.28	-0.457505	0.150616	-3.03708	0.00238882	0.0180833	2198.11	1717.24	2107.77	1215.63	1703.14	1647.43	1641.42	1650.67	1752.83	1685.88	1756.97
Bbx	1122.79	-0.374146	0.123194	-3.03639	0.00239433	0.0181158	1272.86	1223.09	1376.06	884.006	1105.1	1170.73	1158.43	1023.98	1098.15	987.014	1051.31
Lmtk3	27.6653	1.29407	0.427775	3.03528	0.00240314	0.0181732	17.6378	20.6228	27.624	76.6071	36.2182	26.6393	26.7623	20.1438	15.4824	15.0525	21.5285
Polr2k	312.546	1.2033	0.397491	3.03399	0.00241346	0.018242	200.63	328.378	211.998	924.325	249.994	263.589	234.489	289.847	222.284	229.013	283.459
Ddx24	1774.71	-0.467114	0.153966	-3.03363	0.00241634	0.0182471	2087.87	2074.97	1935.61	1155.15	1779.11	1672.67	1689.85	1790.56	1791.54	1792.32	1752.18
Ccnd1	6574.24	-0.49992	0.164914	-3.03359	0.00241659	0.0182471	7260.88	5264.36	7287.59	3885.8	5432.73	7907.67	7708.82	7869.5	6763.61	6474.73	6460.95
Abcc10	407.469	0.786499	0.258735	3.03336	0.0024185	0.0182522	227.821	302.203	215.21	579.593	283.562	416.414	424.374	459.95	482.167	541.89	548.978
Manba	695.411	-0.444202	0.146302	-3.03142	0.00243406	0.018352	881.889	1119.98	983.542	633.017	826.835	520.168	499.563	562.907	541.885	545.116	534.625
Trib1	2010.01	-0.645651	0.21384	-3.03129	0.00243515	0.018352	1445.56	1160.43	1348.44	595.721	1077.71	2433.99	2270.97	2285.2	2702.79	3208.33	3580.91
Lmf1	438.604	-0.37247	0.12279	-3.03125	0.00243541	0.018352	544.566	563.16	528.71	393.115	447.869	424.827	411.63	355.874	399.226	395.666	360.005
Hipk4	29.2375	1.61207	0.530739	3.03029	0.0024432	0.0184013	11.0236	14.2773	17.3453	75.5991	18.5508	18.2269	33.1343	29.0966	35.3884	35.4809	33.4888
Acyp2	186.043	1.3078	0.435655	3.0293	0.00245118	0.0184521	147.716	276.028	145.829	780.183	205.825	96.7428	82.8358	81.6942	87.3652	64.5107	77.742
Lenep	37.9822	1.19024	0.392785	3.02896	0.00245401	0.018464	21.3123	27.7614	23.7695	73.5832	40.6351	32.2476	44.6039	29.0966	53.0826	43.0072	28.7047
8030462N17Rik	406.134	-0.363641	0.120203	-3.02865	0.00245647	0.0184732	369.658	341.862	346.263	255.021	291.512	476.703	493.191	487.927	439.038	490.282	476.02
Cdan1	368.065	0.386009	0.127508	3.02743	0.00246644	0.0185388	326.299	355.346	307.076	445.531	416.068	377.157	332.617	348.04	351.672	408.568	380.338
Abca8b	114.386	-0.779373	0.253697	-3.02603	0.00247791	0.0186156	252.073	329.171	230.628	149.182	166.074	2.80414	6.37198	5.5955	49.765	35.4809	31.0968
Mkks	532.241	0.717198	0.237316	3.02494	0.00248682	0.0186731	421.102	569.506	432.347	1018.07	552.107	480.91	443.49	481.213	549.626	470.928	435.355
Ndufs7	1135.26	0.36422	0.120453	3.02466	0.00248915	0.0186812	1094.28	1143.77	1027.87	1582.54	1223.47	1135.68	1064.12	1076.57	1014.1	1031.1	1094.37
Cpn1	366.38	0.53885	0.177081	3.02391	0.00249529	0.0187178	93.3332	92.8025	95.0779	166.318	107.771	515.961	558.186	556.192	620.403	622.529	601.603
Cox7b	2212.51	1.27582	0.424063	3.02315	0.00250158	0.0187478	1614.59	2608.78	1604.76	7602.25	2197.83	1525.45	1624.86	1591.36	1348.08	1252.58	1367.06
Thrap3	4909.94	-0.327358	0.108363	-3.02307	0.00250225	0.0187478	4614.48	4147.56	4569.52	3092.51	3984	5433.02	5400.89	5474.63	5779.37	5774.79	5738.55
Myeov2	777.826	1.44185	0.479271	3.02297	0.00250307	0.0187478	487.244	879.641	517.789	2865.71	754.399	556.621	574.753	532.691	471.108	436.523	479.608
Naf1	370.523	-0.497705	0.16473	-3.02247	0.00250719	0.0187692	398.32	362.485	418.857	228.813	325.964	340.703	377.221	392.804	406.967	387.064	436.551
Lyst	1624.11	-0.381697	0.126316	-3.02192	0.0025118	0.0187942	1728.5	1830.67	1764.72	1573.47	1150.15	1522.65	1505.06	1639.48	1720.76	1675.13	1754.58
Tmem88b	11.9921	2.09818	0.691329	3.02114	0.00251829	0.018831	2.20472	4.7591	7.70902	40.3195	10.6005	7.01034	17.8416	8.95279	13.2707	9.67661	9.56824
Acat3	80.9727	-0.960454	0.318376	-3.02102	0.00251924	0.018831	83.0445	90.4229	82.8719	28.2237	57.4191	95.3407	62.4454	99.5998	110.589	83.864	96.8784
Tubb5	5470.13	-0.444398	0.146654	-3.0207	0.00252192	0.0188415	9669.91	9418.26	9698.59	5575.18	8520.11	2944.34	2929.84	2918.61	2826.65	2866.43	2803.49
Rps6	15346.3	0.846247	0.280625	3.02023	0.00252582	0.0188585	13376.8	14766.7	12822.7	36354.1	13290.3	13964.6	14419.8	13857.8	12122.7	11994.7	11839.5
P2rx5	473.123	0.435201	0.143307	3.02012	0.00252673	0.0188585	124.199	117.391	116.92	177.406	146.64	674.395	593.869	621.1	858.169	867.67	906.591
Rpgrip1	218.474	0.746967	0.245079	3.01964	0.00253079	0.0188794	41.8897	31.7273	53.3207	89.711	54.769	374.352	338.989	349.159	358.308	356.959	354.025
Arhgap22	195.322	0.606908	0.201115	3.01895	0.00253655	0.0189128	184.462	132.462	194.01	271.149	250.877	204.702	196.257	170.103	207.907	165.578	171.032
Ankrd44	483.455	-0.401201	0.133034	-3.01879	0.00253785	0.0189131	429.186	483.842	409.863	309.452	355.999	629.529	530.149	556.192	547.415	515.011	551.37
[truncated: 22,412 more rows]
